# Supplementary material for: Drug combination sensitivity scoring facilitates the discovery of synergistic and efficacious drug combinations in cancer
Source: PLoS Comput Biol. 2019 May 20;15(5):e1006752. doi: 10.1371/journal.pcbi.1006752 (PMC6544320; doi:10.1371/journal.pcbi.1006752)
Supplement: S1 Table — (XLSX) [file pcbi.1006752.s001.xlsx]

## Sheet: Drug targets
Drug	Validated targets	Predicted targets
5-FU	DNA,RNA,TYMS	DPYD
ABT-888	PARP1,PARP2	PARP1,PARP2
AZD1775	WEE1	TNK2,ALK,AURKA,BTK,CCNA1,CCNA2,CCNB1,CCNB2,CCNB3,CCND1,CCND2,CCND3,CCNE1,CCNE2,CDK4,CDK2,CSF1R,EGFR,PTK2,FGFR1,IKBKE,JAK2,JAK3,LCK,SRC,STAT6,AXL,WEE1
BEZ-235	MTOR,PIK3CA,PIK3CB,PIK3CG,ATR	MTOR,PIK3C2A,PIK3C2B,PIK3C3,PIK3CA,PRKDC
BORTEZOMIB	PSMB5,PSMB1	ACE2,ACE,PAM,LAP3,ANPEP,BACE1,CACNA1B,CAPN1,CAPN2,CTSB,CTSD,CTSK,CTSL,CTSS,CCR1,FCER2,FPR1,MMP1,MMP7,MMP8,MMP3,MMP2,MMP9,MME,PSMA1,PSMA2,PSMA3,PSMA4,PSMA5,PSMA6,PSMA7,PSMA8,PSMB10,PSMB11,PSMB1,PSMB2,PSMB3,PSMB4,PSMB5,PSMB6,PSMB7,PSMB8,PSMB9,PSMD14,REN
CARBOPLATIN	DNA
CYCLOPHOSPHAMIDE	DNA,NR1I2
DASATINIB	ABL1,SRC,KIT,EPHA2,LCK,YES1,PDGFRB,STAT5B,ABL2,FYN,BTK,NR4A3,BCR,CSK,EPHA5,EPHB4,FGR,FRK,HSPA8,LYN,ZAK,MAPK14,PPAT	ABL2,AURKA,ACVR2A,ACVR2B,BMPR1A,BMPR1B,BMX,COQ8A,DMPK,EPHA1,EPHA3,EPHA4,EPHA6,EPHA8,EPHB1,EPHB2,ERBB3,FGR,LCK,MAP3K13,MAP3K2,MAP3K3,MAP3K4,MAP4K1,MAP4K3,CDC42BPB,CDC42BPG,MYLK2,MYT1,NEK11,PKMYT1,SBK1,SIK1,SIK3,STK25,STK26,STK35,STK36,STK4,TAOK2,TAOK3,TEC,TESK1,ULK3,VRK2,WEE2,YES1
DEXAMETHASONE	DNA,NR3C1,NR0B1,ANXA1,NOS2,NR1I2	ABCB11,SERPINA6,NR3C1
DINACICLIB	CDK1,CDK2,CDK5,CDK9
DOXORUBICIN	TOP2A,TOP2B,DNA,NOLC1	YWHAG,CHN2,DHCR7,EBP,FANCF,S100A4
ERLOTINIB	EGFR,NR1I2	ABCG2,ABL2,AURKA,AURKC,AURKB,BMP2K,COQ8A,COQ8B,CSF1R,CSNK2A1,CSK,CIT,DDR1,DMPK,EGFR,EPHA1,EPHA2,EPHA3,EPHA5,EPHA6,EPHA7,EPHA8,EPHB1,EPHB2,EPHB6,ERBB3,ERBB4,ERBB2,FBP1,FGFR1,FGR,FLT3,GAK,GRK4,IRAK3,CSNK1E,KIT,MAP3K19,MAP3K2,MAP3K3,MAPK6,MAPK4,MKNK1,MAP2K5,CDC42BPG,MYLK2,PDGFRA,PDGFRB,PHKG1,PIP4K2C,RIPK2,RIPK4,SBK1,SIK2,SRC,SRPK3,STK17B,STK10,STK36,TIE1,TEK,TNNI3K,TNK1,TXK,ULK3,FLT1,FLT4,KDR
ETOPOSIDE	TOP2A,TOP2B	HDAC3,TOP2B
GEMCITABINE	DNA,RRM1,TYMS,CMPK1	CDA,POLB
L778123	FNTA,FNTB,PGGT1B	CYP11B1,CYP11B2,FNTA,FNTB,PGGT1B
LAPATINIB	EGFR,ERBB2	CLK4,EGFR,ERBB3,ERBB2,ERBB4,MAP2K5,MAP2K7,PIK3C2G,PDGFRB,RIPK2,STK10
MK-2206	AKT1,AKT2,AKT3	AKT2,AKT1
MK-4541	AR	SRD5A2
MK-4827	PARP1,PARP2	PARP1,PARP2,PARP4,PARP3
MK-5108	AURKA
MK-8669	MTOR	FKBP1A,FKBP1B,PDCD4,SLCO1B1
MK-8776	CHEK1	CHEK1
MRK-003	GSAP
METFORMIN	PRKAB1
METHOTREXATE	DHFR	DHFR,FPGS,FOLR1,FOLR2,MTR,SLC46A1,GART,ATIC,SLC19A1,TYMS
MITOMYCINE	DNA
OXALIPLATIN	DNA
PD325901	MAP2K1,MAP2K2,MAP2K5	MAP2K1
PACLITAXEL	BCL2,TUBB1,NR1I2,MAP4,MAP2,MAPT	GHRHR,TUBB3
SN-38	TOP1	ESRRA,ESRRB,HNRNPA1,SLC47A1,SLC47A2,TOP1
SORAFENIB	BRAF,RAF1,KDR,FLT4,FLT3,PDGFRB,KIT,FGFR1,RET,FLT1	ABL2,BLK,BLM,BRAF,CDK14,CDK15,CDK17,CDK19,CDK3,CDKL2,CDKL3,CSF1R,CIT,DDR2,EPHA1,EPHA2,EPHA3,EPHA4,EPHA5,EPHA6,EPHA7,EPHA8,EPHB1,EPHB2,FLT3,GRM4,HIPK1,HIPK3,HIPK4,EPHX2,CAMK2B,KIT,RPS6KA6,LYN,MAP3K20,MAP4K1,MAPK15,MAP2K5,MUSK,MYLK2,MYLK3,MYO3B,NLK,NTRK2,P2RY1,PDGFRA,RAF1,RIPK1,RIPK2,SRMS,SRPK1,STK36,TAOK2,TAOK3,TIE1,TEK,TNK1,TRPV1,TYK2,FLT1,FLT4,KDR
SUNITINIB	KDR,PDGFRB,FLT1,KIT,FLT4,FLT3,CSF1R,PDGFRA	AAK1,PRKAA2,ABL2,ALK,ANKK1,AURKC,AURKB,BMP2K,BMPR2,BMPR1B,BRSK2,CDK14,CDK16,CDK17,CDK18,CDKL2,CSNK2A2,CIT,DAPK1,DAPK2,DCLK1,DCLK2,DCLK3,DLK1,DSTYK,EIF2AK4,EPHA3,EPHA6,EPHA7,EPHB1,EPHB6,FGFR1,FGFR4,FGR,FLT3,FYN,GAK,GRK4,GRK7,HIPK1,HIPK3,HUNK,ICK,INSRR,IRAK3,CSNK1A1L,CSNK1E,CAMK1,CAMK1G,CAMK4,KIT,CAMKK1,CAMKK2,RPS6KA4,RPS6KA6,LATS1,LATS2,MAP3K12,MAP3K13,MAP3K15,MAP3K19,MAP3K3,MAP3K2,MAP3K4,MAP4K1,M…
TEMOZOLOMIDE	DNA
TOPOTECAN	TOP1,TOP1MT,DNA	HNRNPA1,SLC47A1,SLC47A2,TOP1
VINBLASTINE	TUBA1A,TUBB,TUBD1,TUBG1,TUBE1,JUN	NR0B1
VINORELBINE	TUBB	NR0B1
ZOLINZA	HDAC1,HDAC2,HDAC3,HDAC6,HDAC8	CACNA1G,ENPP2,HDAC10,HDAC11,HDAC3,HDAC2,HDAC1,HDAC4,HDAC5,HDAC7,HDAC6,HDAC8,HDAC9,EPHX1,LTA4H,MMP1,MMP2,MMP3,MMP9,NCOR2,NR0B1,PARP10,PTPRC
GELDANAMYCIN	HSP90AA1,HSP90AB1,HSP90B1	HSP90AA1,HSP90AB1,TRAP1

## Sheet: Validated targets
	DNA	RNA	TYMS	PARP1	PARP2	WEE1	MTOR	PIK3CA	PIK3CB	PIK3CG	ATR	PSMB5	PSMB1	NR1I2	ABL1	SRC	KIT	EPHA2	LCK	YES1	PDGFRB	STAT5B	ABL2	FYN	BTK	NR4A3	BCR	CSK	EPHA5	EPHB4	FGR	FRK	HSPA8	LYN	ZAK	MAPK14	PPAT	NR3C1	NR0B1	ANXA1	NOS2	CDK1	CDK2	CDK5	CDK9	TOP2A	TOP2B	NOLC1	EGFR
5-FU	1	1	1	0	0	0	0	0	0	0	0	0	0	0	0	0	0	0	0	0	0	0	0	0	0	0	0	0	0	0	0	0	0	0	0	0	0	0	0	0	0	0	0	0	0	0	0	0	0
ABT-888	0	0	0	1	1	0	0	0	0	0	0	0	0	0	0	0	0	0	0	0	0	0	0	0	0	0	0	0	0	0	0	0	0	0	0	0	0	0	0	0	0	0	0	0	0	0	0	0	0
AZD1775	0	0	0	0	0	1	0	0	0	0	0	0	0	0	0	0	0	0	0	0	0	0	0	0	0	0	0	0	0	0	0	0	0	0	0	0	0	0	0	0	0	0	0	0	0	0	0	0	0
BEZ-235	0	0	0	0	0	0	1	1	1	1	1	0	0	0	0	0	0	0	0	0	0	0	0	0	0	0	0	0	0	0	0	0	0	0	0	0	0	0	0	0	0	0	0	0	0	0	0	0	0
BORTEZOMIB	0	0	0	0	0	0	0	0	0	0	0	1	1	0	0	0	0	0	0	0	0	0	0	0	0	0	0	0	0	0	0	0	0	0	0	0	0	0	0	0	0	0	0	0	0	0	0	0	0
CARBOPLATIN	1	0	0	0	0	0	0	0	0	0	0	0	0	0	0	0	0	0	0	0	0	0	0	0	0	0	0	0	0	0	0	0	0	0	0	0	0	0	0	0	0	0	0	0	0	0	0	0	0
CYCLOPHOSPHAMIDE	1	0	0	0	0	0	0	0	0	0	0	0	0	1	0	0	0	0	0	0	0	0	0	0	0	0	0	0	0	0	0	0	0	0	0	0	0	0	0	0	0	0	0	0	0	0	0	0	0
DASATINIB	0	0	0	0	0	0	0	0	0	0	0	0	0	0	1	1	1	1	1	1	1	1	1	1	1	1	1	1	1	1	1	1	1	1	1	1	1	0	0	0	0	0	0	0	0	0	0	0	0
DEXAMETHASONE	1	0	0	0	0	0	0	0	0	0	0	0	0	1	0	0	0	0	0	0	0	0	0	0	0	0	0	0	0	0	0	0	0	0	0	0	0	1	1	1	1	0	0	0	0	0	0	0	0
DINACICLIB	0	0	0	0	0	0	0	0	0	0	0	0	0	0	0	0	0	0	0	0	0	0	0	0	0	0	0	0	0	0	0	0	0	0	0	0	0	0	0	0	0	1	1	1	1	0	0	0	0
DOXORUBICIN	1	0	0	0	0	0	0	0	0	0	0	0	0	0	0	0	0	0	0	0	0	0	0	0	0	0	0	0	0	0	0	0	0	0	0	0	0	0	0	0	0	0	0	0	0	1	1	1	0
ERLOTINIB	0	0	0	0	0	0	0	0	0	0	0	0	0	1	0	0	0	0	0	0	0	0	0	0	0	0	0	0	0	0	0	0	0	0	0	0	0	0	0	0	0	0	0	0	0	0	0	0	1
ETOPOSIDE	0	0	0	0	0	0	0	0	0	0	0	0	0	0	0	0	0	0	0	0	0	0	0	0	0	0	0	0	0	0	0	0	0	0	0	0	0	0	0	0	0	0	0	0	0	1	1	0	0
GEMCITABINE	1	0	1	0	0	0	0	0	0	0	0	0	0	0	0	0	0	0	0	0	0	0	0	0	0	0	0	0	0	0	0	0	0	0	0	0	0	0	0	0	0	0	0	0	0	0	0	0	0
L778123	0	0	0	0	0	0	0	0	0	0	0	0	0	0	0	0	0	0	0	0	0	0	0	0	0	0	0	0	0	0	0	0	0	0	0	0	0	0	0	0	0	0	0	0	0	0	0	0	0
LAPATINIB	0	0	0	0	0	0	0	0	0	0	0	0	0	0	0	0	0	0	0	0	0	0	0	0	0	0	0	0	0	0	0	0	0	0	0	0	0	0	0	0	0	0	0	0	0	0	0	0	1
MK-2206	0	0	0	0	0	0	0	0	0	0	0	0	0	0	0	0	0	0	0	0	0	0	0	0	0	0	0	0	0	0	0	0	0	0	0	0	0	0	0	0	0	0	0	0	0	0	0	0	0
MK-4541	0	0	0	0	0	0	0	0	0	0	0	0	0	0	0	0	0	0	0	0	0	0	0	0	0	0	0	0	0	0	0	0	0	0	0	0	0	0	0	0	0	0	0	0	0	0	0	0	0
MK-4827	0	0	0	1	1	0	0	0	0	0	0	0	0	0	0	0	0	0	0	0	0	0	0	0	0	0	0	0	0	0	0	0	0	0	0	0	0	0	0	0	0	0	0	0	0	0	0	0	0
MK-5108	0	0	0	0	0	0	0	0	0	0	0	0	0	0	0	0	0	0	0	0	0	0	0	0	0	0	0	0	0	0	0	0	0	0	0	0	0	0	0	0	0	0	0	0	0	0	0	0	0
MK-8669	0	0	0	0	0	0	1	0	0	0	0	0	0	0	0	0	0	0	0	0	0	0	0	0	0	0	0	0	0	0	0	0	0	0	0	0	0	0	0	0	0	0	0	0	0	0	0	0	0
MK-8776	0	0	0	0	0	0	0	0	0	0	0	0	0	0	0	0	0	0	0	0	0	0	0	0	0	0	0	0	0	0	0	0	0	0	0	0	0	0	0	0	0	0	0	0	0	0	0	0	0
MRK-003	0	0	0	0	0	0	0	0	0	0	0	0	0	0	0	0	0	0	0	0	0	0	0	0	0	0	0	0	0	0	0	0	0	0	0	0	0	0	0	0	0	0	0	0	0	0	0	0	0
METFORMIN	0	0	0	0	0	0	0	0	0	0	0	0	0	0	0	0	0	0	0	0	0	0	0	0	0	0	0	0	0	0	0	0	0	0	0	0	0	0	0	0	0	0	0	0	0	0	0	0	0
METHOTREXATE	0	0	0	0	0	0	0	0	0	0	0	0	0	0	0	0	0	0	0	0	0	0	0	0	0	0	0	0	0	0	0	0	0	0	0	0	0	0	0	0	0	0	0	0	0	0	0	0	0
MITOMYCINE	1	0	0	0	0	0	0	0	0	0	0	0	0	0	0	0	0	0	0	0	0	0	0	0	0	0	0	0	0	0	0	0	0	0	0	0	0	0	0	0	0	0	0	0	0	0	0	0	0
OXALIPLATIN	1	0	0	0	0	0	0	0	0	0	0	0	0	0	0	0	0	0	0	0	0	0	0	0	0	0	0	0	0	0	0	0	0	0	0	0	0	0	0	0	0	0	0	0	0	0	0	0	0
PD325901	0	0	0	0	0	0	0	0	0	0	0	0	0	0	0	0	0	0	0	0	0	0	0	0	0	0	0	0	0	0	0	0	0	0	0	0	0	0	0	0	0	0	0	0	0	0	0	0	0
PACLITAXEL	0	0	0	0	0	0	0	0	0	0	0	0	0	1	0	0	0	0	0	0	0	0	0	0	0	0	0	0	0	0	0	0	0	0	0	0	0	0	0	0	0	0	0	0	0	0	0	0	0
SN-38	0	0	0	0	0	0	0	0	0	0	0	0	0	0	0	0	0	0	0	0	0	0	0	0	0	0	0	0	0	0	0	0	0	0	0	0	0	0	0	0	0	0	0	0	0	0	0	0	0
SORAFENIB	0	0	0	0	0	0	0	0	0	0	0	0	0	0	0	0	1	0	0	0	1	0	0	0	0	0	0	0	0	0	0	0	0	0	0	0	0	0	0	0	0	0	0	0	0	0	0	0	0
SUNITINIB	0	0	0	0	0	0	0	0	0	0	0	0	0	0	0	0	1	0	0	0	1	0	0	0	0	0	0	0	0	0	0	0	0	0	0	0	0	0	0	0	0	0	0	0	0	0	0	0	0
TEMOZOLOMIDE	1	0	0	0	0	0	0	0	0	0	0	0	0	0	0	0	0	0	0	0	0	0	0	0	0	0	0	0	0	0	0	0	0	0	0	0	0	0	0	0	0	0	0	0	0	0	0	0	0
TOPOTECAN	1	0	0	0	0	0	0	0	0	0	0	0	0	0	0	0	0	0	0	0	0	0	0	0	0	0	0	0	0	0	0	0	0	0	0	0	0	0	0	0	0	0	0	0	0	0	0	0	0
VINBLASTINE	0	0	0	0	0	0	0	0	0	0	0	0	0	0	0	0	0	0	0	0	0	0	0	0	0	0	0	0	0	0	0	0	0	0	0	0	0	0	0	0	0	0	0	0	0	0	0	0	0
VINORELBINE	0	0	0	0	0	0	0	0	0	0	0	0	0	0	0	0	0	0	0	0	0	0	0	0	0	0	0	0	0	0	0	0	0	0	0	0	0	0	0	0	0	0	0	0	0	0	0	0	0
ZOLINZA	0	0	0	0	0	0	0	0	0	0	0	0	0	0	0	0	0	0	0	0	0	0	0	0	0	0	0	0	0	0	0	0	0	0	0	0	0	0	0	0	0	0	0	0	0	0	0	0	0
GELDANAMYCIN	0	0	0	0	0	0	0	0	0	0	0	0	0	0	0	0	0	0	0	0	0	0	0	0	0	0	0	0	0	0	0	0	0	0	0	0	0	0	0	0	0	0	0	0	0	0	0	0	0
[truncated: 49 more columns]

## Sheet: all targets
	DNA	RNA	TYMS	DPYD	PARP1	PARP2	WEE1	TNK2	ALK	AURKA	BTK	CCNA1	CCNA2	CCNB1	CCNB2	CCNB3	CCND1	CCND2	CCND3	CCNE1	CCNE2	CDK4	CDK2	CSF1R	EGFR	PTK2	FGFR1	IKBKE	JAK2	JAK3	LCK	SRC	STAT6	AXL	MTOR	PIK3CA	PIK3CB	PIK3CG	ATR	PIK3C2A	PIK3C2B	PIK3C3	PRKDC	PSMB5	PSMB1	ACE2	ACE	PAM	LAP3
5-FU	1	1	1	1	0	0	0	0	0	0	0	0	0	0	0	0	0	0	0	0	0	0	0	0	0	0	0	0	0	0	0	0	0	0	0	0	0	0	0	0	0	0	0	0	0	0	0	0	0
ABT-888	0	0	0	0	1	1	0	0	0	0	0	0	0	0	0	0	0	0	0	0	0	0	0	0	0	0	0	0	0	0	0	0	0	0	0	0	0	0	0	0	0	0	0	0	0	0	0	0	0
AZD1775	0	0	0	0	0	0	1	1	1	1	1	1	1	1	1	1	1	1	1	1	1	1	1	1	1	1	1	1	1	1	1	1	1	1	0	0	0	0	0	0	0	0	0	0	0	0	0	0	0
BEZ-235	0	0	0	0	0	0	0	0	0	0	0	0	0	0	0	0	0	0	0	0	0	0	0	0	0	0	0	0	0	0	0	0	0	0	1	1	1	1	1	1	1	1	1	0	0	0	0	0	0
BORTEZOMIB	0	0	0	0	0	0	0	0	0	0	0	0	0	0	0	0	0	0	0	0	0	0	0	0	0	0	0	0	0	0	0	0	0	0	0	0	0	0	0	0	0	0	0	1	1	1	1	1	1
CARBOPLATIN	1	0	0	0	0	0	0	0	0	0	0	0	0	0	0	0	0	0	0	0	0	0	0	0	0	0	0	0	0	0	0	0	0	0	0	0	0	0	0	0	0	0	0	0	0	0	0	0	0
CYCLOPHOSPHAMIDE	1	0	0	0	0	0	0	0	0	0	0	0	0	0	0	0	0	0	0	0	0	0	0	0	0	0	0	0	0	0	0	0	0	0	0	0	0	0	0	0	0	0	0	0	0	0	0	0	0
DASATINIB	0	0	0	0	0	0	0	0	0	1	1	0	0	0	0	0	0	0	0	0	0	0	0	0	0	0	0	0	0	0	1	1	0	0	0	0	0	0	0	0	0	0	0	0	0	0	0	0	0
DEXAMETHASONE	1	0	0	0	0	0	0	0	0	0	0	0	0	0	0	0	0	0	0	0	0	0	0	0	0	0	0	0	0	0	0	0	0	0	0	0	0	0	0	0	0	0	0	0	0	0	0	0	0
DINACICLIB	0	0	0	0	0	0	0	0	0	0	0	0	0	0	0	0	0	0	0	0	0	0	1	0	0	0	0	0	0	0	0	0	0	0	0	0	0	0	0	0	0	0	0	0	0	0	0	0	0
DOXORUBICIN	1	0	0	0	0	0	0	0	0	0	0	0	0	0	0	0	0	0	0	0	0	0	0	0	0	0	0	0	0	0	0	0	0	0	0	0	0	0	0	0	0	0	0	0	0	0	0	0	0
ERLOTINIB	0	0	0	0	0	0	0	0	0	1	0	0	0	0	0	0	0	0	0	0	0	0	0	1	1	0	1	0	0	0	0	1	0	0	0	0	0	0	0	0	0	0	0	0	0	0	0	0	0
ETOPOSIDE	0	0	0	0	0	0	0	0	0	0	0	0	0	0	0	0	0	0	0	0	0	0	0	0	0	0	0	0	0	0	0	0	0	0	0	0	0	0	0	0	0	0	0	0	0	0	0	0	0
GEMCITABINE	1	0	1	0	0	0	0	0	0	0	0	0	0	0	0	0	0	0	0	0	0	0	0	0	0	0	0	0	0	0	0	0	0	0	0	0	0	0	0	0	0	0	0	0	0	0	0	0	0
L778123	0	0	0	0	0	0	0	0	0	0	0	0	0	0	0	0	0	0	0	0	0	0	0	0	0	0	0	0	0	0	0	0	0	0	0	0	0	0	0	0	0	0	0	0	0	0	0	0	0
LAPATINIB	0	0	0	0	0	0	0	0	0	0	0	0	0	0	0	0	0	0	0	0	0	0	0	0	1	0	0	0	0	0	0	0	0	0	0	0	0	0	0	0	0	0	0	0	0	0	0	0	0
MK-2206	0	0	0	0	0	0	0	0	0	0	0	0	0	0	0	0	0	0	0	0	0	0	0	0	0	0	0	0	0	0	0	0	0	0	0	0	0	0	0	0	0	0	0	0	0	0	0	0	0
MK-4541	0	0	0	0	0	0	0	0	0	0	0	0	0	0	0	0	0	0	0	0	0	0	0	0	0	0	0	0	0	0	0	0	0	0	0	0	0	0	0	0	0	0	0	0	0	0	0	0	0
MK-4827	0	0	0	0	1	1	0	0	0	0	0	0	0	0	0	0	0	0	0	0	0	0	0	0	0	0	0	0	0	0	0	0	0	0	0	0	0	0	0	0	0	0	0	0	0	0	0	0	0
MK-5108	0	0	0	0	0	0	0	0	0	1	0	0	0	0	0	0	0	0	0	0	0	0	0	0	0	0	0	0	0	0	0	0	0	0	0	0	0	0	0	0	0	0	0	0	0	0	0	0	0
MK-8669	0	0	0	0	0	0	0	0	0	0	0	0	0	0	0	0	0	0	0	0	0	0	0	0	0	0	0	0	0	0	0	0	0	0	1	0	0	0	0	0	0	0	0	0	0	0	0	0	0
MK-8776	0	0	0	0	0	0	0	0	0	0	0	0	0	0	0	0	0	0	0	0	0	0	0	0	0	0	0	0	0	0	0	0	0	0	0	0	0	0	0	0	0	0	0	0	0	0	0	0	0
MRK-003	0	0	0	0	0	0	0	0	0	0	0	0	0	0	0	0	0	0	0	0	0	0	0	0	0	0	0	0	0	0	0	0	0	0	0	0	0	0	0	0	0	0	0	0	0	0	0	0	0
METFORMIN	0	0	0	0	0	0	0	0	0	0	0	0	0	0	0	0	0	0	0	0	0	0	0	0	0	0	0	0	0	0	0	0	0	0	0	0	0	0	0	0	0	0	0	0	0	0	0	0	0
METHOTREXATE	0	0	1	0	0	0	0	0	0	0	0	0	0	0	0	0	0	0	0	0	0	0	0	0	0	0	0	0	0	0	0	0	0	0	0	0	0	0	0	0	0	0	0	0	0	0	0	0	0
MITOMYCINE	1	0	0	0	0	0	0	0	0	0	0	0	0	0	0	0	0	0	0	0	0	0	0	0	0	0	0	0	0	0	0	0	0	0	0	0	0	0	0	0	0	0	0	0	0	0	0	0	0
OXALIPLATIN	1	0	0	0	0	0	0	0	0	0	0	0	0	0	0	0	0	0	0	0	0	0	0	0	0	0	0	0	0	0	0	0	0	0	0	0	0	0	0	0	0	0	0	0	0	0	0	0	0
PD325901	0	0	0	0	0	0	0	0	0	0	0	0	0	0	0	0	0	0	0	0	0	0	0	0	0	0	0	0	0	0	0	0	0	0	0	0	0	0	0	0	0	0	0	0	0	0	0	0	0
PACLITAXEL	0	0	0	0	0	0	0	0	0	0	0	0	0	0	0	0	0	0	0	0	0	0	0	0	0	0	0	0	0	0	0	0	0	0	0	0	0	0	0	0	0	0	0	0	0	0	0	0	0
SN-38	0	0	0	0	0	0	0	0	0	0	0	0	0	0	0	0	0	0	0	0	0	0	0	0	0	0	0	0	0	0	0	0	0	0	0	0	0	0	0	0	0	0	0	0	0	0	0	0	0
SORAFENIB	0	0	0	0	0	0	0	0	0	0	0	0	0	0	0	0	0	0	0	0	0	0	0	1	0	0	1	0	0	0	0	0	0	0	0	0	0	0	0	0	0	0	0	0	0	0	0	0	0
SUNITINIB	0	0	0	0	0	0	0	0	1	0	0	0	0	0	0	0	0	0	0	0	0	0	0	1	0	0	1	0	0	0	0	0	0	0	0	0	0	0	0	0	0	0	0	0	0	0	0	0	0
TEMOZOLOMIDE	1	0	0	0	0	0	0	0	0	0	0	0	0	0	0	0	0	0	0	0	0	0	0	0	0	0	0	0	0	0	0	0	0	0	0	0	0	0	0	0	0	0	0	0	0	0	0	0	0
TOPOTECAN	1	0	0	0	0	0	0	0	0	0	0	0	0	0	0	0	0	0	0	0	0	0	0	0	0	0	0	0	0	0	0	0	0	0	0	0	0	0	0	0	0	0	0	0	0	0	0	0	0
VINBLASTINE	0	0	0	0	0	0	0	0	0	0	0	0	0	0	0	0	0	0	0	0	0	0	0	0	0	0	0	0	0	0	0	0	0	0	0	0	0	0	0	0	0	0	0	0	0	0	0	0	0
VINORELBINE	0	0	0	0	0	0	0	0	0	0	0	0	0	0	0	0	0	0	0	0	0	0	0	0	0	0	0	0	0	0	0	0	0	0	0	0	0	0	0	0	0	0	0	0	0	0	0	0	0
ZOLINZA	0	0	0	0	0	0	0	0	0	0	0	0	0	0	0	0	0	0	0	0	0	0	0	0	0	0	0	0	0	0	0	0	0	0	0	0	0	0	0	0	0	0	0	0	0	0	0	0	0
GELDANAMYCIN	0	0	0	0	0	0	0	0	0	0	0	0	0	0	0	0	0	0	0	0	0	0	0	0	0	0	0	0	0	0	0	0	0	0	0	0	0	0	0	0	0	0	0	0	0	0	0	0	0
[truncated: 349 more columns]
