# Supplementary material for: Drug combination sensitivity scoring facilitates the discovery of synergistic and efficacious drug combinations in cancer
Source: PLoS Comput Biol. 2019 May 20;15(5):e1006752. doi: 10.1371/journal.pcbi.1006752 (PMC6544320; doi:10.1371/journal.pcbi.1006752)
Supplement: S4 Table — (XLSX) [file pcbi.1006752.s004.xlsx]

## Sheet: Sheet1
Drug1	Drug2	Cell line	CSS1	CSS2	CSS	S_HSA	S_Bliss	S_Loewe	S_ZIP	S_sum	S_max	S_mean
GELDANAMYCIN	TOPOTECAN	ZR751	34.0206	33.4997	33.7601	7.60265	3.0685	6.47888	11.9471	7.04325	17.0531	20.4017
GELDANAMYCIN	TOPOTECAN	VCAP	11.4897	16.7948	14.1422	4.18807	3.58406	1.17482	0.644611	8.89735	9.38885	11.5198
GELDANAMYCIN	TOPOTECAN	UWB1289BRCA1	31.888	26.8387	29.3634	7.6478	6.3457	5.12947	6.6664	13.921	17.8535	21.6422
GELDANAMYCIN	TOPOTECAN	UWB1289	42.2557	39.2494	40.7525	6.64478	8.14757	2.79933	6.28006	16.5357	18.7316	28.6441
GELDANAMYCIN	TOPOTECAN	UACC62	36.3276	33.5302	34.9289	5.97698	2.23445	4.01059	2.81812	10.2316	18.8329	22.5802
GELDANAMYCIN	TOPOTECAN	T47D	25.2688	23.6623	24.4656	7.07568	10.4305	0.264704	6.04751	13.9721	14.0577	19.2188
GELDANAMYCIN	TOPOTECAN	SW837	30.0978	32.5743	31.3361	7.25138	3.62198	5.05931	1.24179	10.1275	20.0553	20.7318
GELDANAMYCIN	TOPOTECAN	SW620	44.6114	44.2699	44.4407	5.7882	4.00243	2.99531	3.20363	13.0056	28.485	28.7231
GELDANAMYCIN	TOPOTECAN	SKOV3	36.3098	35.2801	35.795	14.4451	9.7935	12.3998	10.2343	19.5802	27.6667	27.6876
GELDANAMYCIN	TOPOTECAN	SKMES1	32.4204	40.3891	36.4047	8.1089	4.74579	5.50451	5.02757	13.5945	22.6839	24.9996
GELDANAMYCIN	TOPOTECAN	RPMI7951	37.8801	44.7958	41.3379	11.6283	8.7884	9.20092	9.0189	11.9345	24.9964	26.6363
GELDANAMYCIN	TOPOTECAN	RKO	36.8273	26.9672	31.8972	6.29579	2.93705	3.73071	3.23439	13.2736	20.9444	22.5854
GELDANAMYCIN	TOPOTECAN	PA1	40.1259	45.8693	42.9976	1.40576	3.28491	#N/A	3.6857	16.7005	17.3403	29.8491
GELDANAMYCIN	TOPOTECAN	OVCAR3	37.2255	29.7787	33.5021	9.4596	7.09965	4.90152	6.43705	19.2138	24.3406	26.3579
GELDANAMYCIN	TOPOTECAN	OV90	39.2325	36.3968	37.8147	3.09025	-0.47882	0.839324	-1.11187	7.02235	20.4725	22.4185
GELDANAMYCIN	TOPOTECAN	OCUBM	38.6597	39.5937	39.1267	4.7788	7.32907	-1.90895	6.18775	16.2839	18.4642	27.7053
GELDANAMYCIN	TOPOTECAN	NCIH520	32.1558	32.7347	32.4453	4.16937	0.796737	2.22948	-1.84842	7.45745	18.1634	19.9514
GELDANAMYCIN	TOPOTECAN	NCIH460	38.4223	40.6109	39.5166	6.48678	3.78912	4.0843	3.99644	15.0745	24.2107	27.2955
GELDANAMYCIN	TOPOTECAN	NCIH23	39.0661	40.3418	39.7039	2.77596	0.0108291	0.0448449	0.0529073	5.58445	20.6363	22.6442
GELDANAMYCIN	TOPOTECAN	NCIH2122	36.4633	41.4594	38.9613	2.57801	0.114527	0.343266	0.548327	2.90895	20.6146	20.9351
GELDANAMYCIN	TOPOTECAN	NCIH1650	30.8479	31.4605	31.1542	3.2382	0.909921	0.658672	0.332596	11.0161	16.7458	21.0851
GELDANAMYCIN	TOPOTECAN	MSTO	40.8431	36.2026	38.5228	6.62114	4.46639	3.43198	4.66653	17.4315	23.9118	27.9772
GELDANAMYCIN	TOPOTECAN	MDAMB436	32.9759	28.5836	30.7797	1.47777	-0.119377	-1.77404	1.7609	8.96995	14.2508	19.8749
GELDANAMYCIN	TOPOTECAN	LOVO	30.4067	28.476	29.4413	0.394615	0.259048	-2.35702	0.569749	12.3469	14.7724	20.8941
GELDANAMYCIN	TOPOTECAN	LNCAP	28.4793	28.2926	28.386	1.45852	-2.83846	-0.706519	-4.13558	5.24245	16.747	16.8142
GELDANAMYCIN	TOPOTECAN	KPL1	22.8421	25.543	24.1925	3.50189	1.07818	2.61702	-4.41067	6.78835	12.6567	15.4904
GELDANAMYCIN	TOPOTECAN	HT29	43.8212	44.4776	44.1494	2.83724	0.512391	0.0149627	0.519451	4.4854	20.6662	24.3174
GELDANAMYCIN	TOPOTECAN	HT144	26.0348	29.7811	27.9079	5.27432	2.37121	3.19454	1.34458	5.87285	15.0964	16.8904
GELDANAMYCIN	TOPOTECAN	HCT116	31.6357	26.6193	29.1275	6.84337	5.34605	4.56949	5.64781	14.0205	20.9111	21.574
GELDANAMYCIN	TOPOTECAN	ES2	39.3681	38.292	38.83	3.21282	3.08241	-2.73094	5.16404	20.7801	21.8925	29.8051
GELDANAMYCIN	TOPOTECAN	EFM192B	29.9217	30.0129	29.9673	-1.05562	-3.63944	-3.86622	-2.89292	7.2563	17.6738	18.6118
GELDANAMYCIN	TOPOTECAN	DLD1	36.5478	34.6198	35.5838	6.01464	3.11164	3.34383	12.2749	16.1485	23.0268	25.8661
GELDANAMYCIN	TOPOTECAN	COLO320DM	22.3831	14.9137	18.6484	2.78526	5.1726	-8.89334	3.11671	9.2704	9.2704	13.9594
GELDANAMYCIN	TOPOTECAN	CAOV3	44.0777	39.4508	41.7643	7.12827	5.34616	4.77874	8.42882	15.5731	22.9137	28.6687
GELDANAMYCIN	TOPOTECAN	A427	39.7924	39.4924	39.6424	6.96852	3.66535	5.07809	3.71195	13.3318	21.9212	26.4871
GELDANAMYCIN	TOPOTECAN	A375	34.2786	34.9359	34.6072	-3.11567	-4.57688	-5.69528	-2.29157	13.3151	19.4039	23.9612
GELDANAMYCIN	TOPOTECAN	A2780	42.6887	43.7938	43.2412	7.29428	5.22783	4.46148	6.04931	7.91375	23.939	25.5775
GELDANAMYCIN	TOPOTECAN	A2058	44.4595	43.9904	44.2249	9.15586	6.28703	6.70916	4.07181	13.0645	28.3719	28.6448
GELDANAMYCIN	SORAFENIB	ZR751	33.1882	36.3552	34.7717	4.55353	1.52163	1.63314	1.01224	14.7357	18.0647	24.7537
GELDANAMYCIN	SORAFENIB	UWB1289BRCA1	31.1545	30.9657	31.0601	0.223908	-0.407349	-2.91092	-0.967966	19.0232	22.9556	25.0416
GELDANAMYCIN	SORAFENIB	UWB1289	34.3183	34.7576	34.5379	14.67	15.3363	12.7453	12.0189	25.1589	27.3548	29.8484
GELDANAMYCIN	SORAFENIB	UACC62	41.0362	43.6785	42.3573	12.8732	9.41901	9.07435	8.7445	29.2123	33.756	35.7848
GELDANAMYCIN	SORAFENIB	T47D	21.1655	15.8689	18.5172	7.70243	9.18887	6.21253	6.37318	13.6842	13.7698	16.1007
GELDANAMYCIN	SORAFENIB	SKOV3	37.0686	39.1523	38.1105	12.2621	9.02698	8.73405	9.7856	27.1005	29.9822	32.6054
GELDANAMYCIN	SORAFENIB	SKMEL30	28.7136	27.7213	28.2174	10.8687	9.54679	9.02257	7.36602	17.7045	21.7916	22.9609
GELDANAMYCIN	SORAFENIB	RPMI7951	33.8252	39.4216	36.6234	12.6788	8.74185	8.60479	8.67751	19.0633	23.5615	27.8434
GELDANAMYCIN	SORAFENIB	RKO	36.1172	37.3785	36.7478	12.1774	8.73413	7.47271	8.40345	25.3422	29.077	31.045
GELDANAMYCIN	SORAFENIB	PA1	35.6877	30.3432	33.0155	4.81004	5.72565	2.96062	3.09203	23.2051	23.845	28.1103
GELDANAMYCIN	SORAFENIB	OVCAR3	11.6136	6.488	9.0508	-0.439795	-2.71092	-3.68906	-0.13741	2.2629	3.924	5.65685
GELDANAMYCIN	SORAFENIB	OV90	39.2129	41.9853	40.5991	6.16606	3.16285	1.89864	2.46632	18.6148	23.2569	29.607
GELDANAMYCIN	SORAFENIB	OCUBM	32.4766	28.3061	30.3913	8.56244	8.06989	5.99661	8.34322	20.855	23.0352	25.6231
GELDANAMYCIN	SORAFENIB	NCIH520	29.6506	25.6527	27.6517	6.41928	3.39758	2.70777	2.99358	11.4628	16.9458	19.5572
GELDANAMYCIN	SORAFENIB	NCIH460	41.9315	42.0833	42.0074	13.1043	9.43301	8.98994	9.01832	28.1946	32.8712	35.101
GELDANAMYCIN	SORAFENIB	NCIH23	38.0103	37.3002	37.6552	4.67256	2.04585	0.513023	1.42271	12.5079	18.5875	25.0816
GELDANAMYCIN	SORAFENIB	NCIH2122	41.821	44.964	43.3925	7.34178	5.07578	2.76597	5.28709	20.6756	25.0458	32.0341
GELDANAMYCIN	SORAFENIB	MDAMB436	25.5411	23.5104	24.5258	2.29166	-0.741508	-0.450123	0.420754	15.9661	19.2449	20.2459
GELDANAMYCIN	SORAFENIB	LNCAP	33.5884	30.6715	32.13	10.4735	5.34387	8.00047	5.63362	13.1844	20.491	22.6572
GELDANAMYCIN	SORAFENIB	KPL1	32.1632	29.345	30.7541	2.17632	-1.48589	-0.345566	-3.93285	11.4532	19.2183	21.1037
GELDANAMYCIN	SORAFENIB	HT29	42.5956	42.7864	42.691	3.20599	0.6712	0.221098	0.418206	11.6399	19.2078	27.1655
GELDANAMYCIN	SORAFENIB	HCT116	32.8425	38.5117	35.6771	4.41008	2.39522	0.11535	2.83015	23.8402	28.7865	29.7586
GELDANAMYCIN	SORAFENIB	EFM192B	23.4591	25.227	24.343	5.05743	2.16688	1.87061	1.48448	11.0211	13.9255	17.6821
GELDANAMYCIN	SORAFENIB	DLD1	36.405	39.8012	38.1031	12.9924	9.60686	9.79922	20.1758	26.9929	31.2248	32.548
GELDANAMYCIN	SORAFENIB	CAOV3	40.0253	35.0215	37.5234	12.1917	8.69462	8.1049	10.3746	27.2678	30.1828	32.3956
GELDANAMYCIN	SORAFENIB	A427	41.2598	35.4064	38.3331	17.6307	13.1895	15.2709	12.8314	19.9954	28.5848	29.1643
GELDANAMYCIN	SORAFENIB	A2780	39.7677	38.8395	39.3036	5.34642	3.58468	1.26167	2.84856	14.6298	23.2783	26.9667
GELDANAMYCIN	SORAFENIB	A2058	36.7788	42.4511	39.6149	11.7844	9.35184	7.03335	8.28609	21.437	24.3075	30.526
GELDANAMYCIN	SN-38	ZR751	26.6756	22.2197	24.4476	-0.470397	-3.00942	-1.05732	-0.439838	3.29375	7.74065	13.8707
GELDANAMYCIN	SN-38	VCAP	0	2.3599	1.17995	2.58649	2.10743	2.18574	1.12502	0.68845	0.68845	0.9342
GELDANAMYCIN	SN-38	UWB1289BRCA1	15.1054	9.3205	12.2129	5.53514	3.62909	4.42218	6.82657	5.68945	8.28055	8.9512
GELDANAMYCIN	SN-38	UWB1289	27.8543	22.203	25.0286	6.80369	6.58637	4.41613	6.74619	12.3106	14.5065	18.6696
GELDANAMYCIN	SN-38	UACC62	32.43	24.2175	28.3238	7.76925	5.44358	5.93911	4.93296	16.2674	19.7225	22.2955
GELDANAMYCIN	SN-38	T47D	3.0058	1.9232	2.4645	6.36164	5.48249	-1.87028	11.4328	0.6514	0.737	1.55795
GELDANAMYCIN	SN-38	SW837	22.8763	24.4584	23.6673	6.46085	5.27811	4.99966	1.86156	10.969	13.7395	17.3182
GELDANAMYCIN	SN-38	SW620	31.7085	37.4677	34.5881	9.3957	7.82546	7.24276	12.8449	13.4103	19.1087	23.9992
GELDANAMYCIN	SN-38	SKMES1	23.708	30.4449	27.0765	8.44052	8.4813	7.97843	7.16393	13.3557	13.3557	20.2161
GELDANAMYCIN	SN-38	SKMEL30	30.3656	22.3201	26.3428	12.9682	10.9913	11.1959	21.7342	20.3324	22.2557	23.3376
GELDANAMYCIN	SN-38	RPMI7951	37.1079	41.1325	39.1202	17.7437	16.7874	16.5197	21.1035	23.5372	26.0583	31.3287
GELDANAMYCIN	SN-38	RKO	31.2128	21.738	26.4754	11.2872	9.21669	9.85017	13.1655	16.6542	18.8046	21.5648
GELDANAMYCIN	SN-38	OV90	31.8375	37.1251	34.4813	4.07904	3.155	2.90342	0.60878	13.9701	17.1391	24.2257
GELDANAMYCIN	SN-38	OCUBM	19.0243	27.3708	23.1975	8.54624	6.81647	4.5686	7.69248	14.8976	17.0778	19.0476
GELDANAMYCIN	SN-38	NCIH520	20.0326	24.5326	22.2826	5.52382	3.98831	3.7819	2.31682	8.7297	11.5767	15.5061
GELDANAMYCIN	SN-38	NCIH23	32.0872	35.2965	33.6919	1.7994	1.05163	0.606605	2.5517	10.2628	14.6242	21.9773
GELDANAMYCIN	SN-38	NCIH2122	34.3703	40.8929	37.6316	6.85237	4.808	5.06473	4.49581	8.4014	19.2849	23.0165
GELDANAMYCIN	SN-38	NCIH1650	20.9993	27.8073	24.4033	4.66038	5.10567	3.83339	4.34186	8.0342	9.9949	16.2188
GELDANAMYCIN	SN-38	MSTO	30.8281	24.4316	27.6298	7.91578	5.76697	5.30342	5.73962	16.9791	21.1495	22.3045
GELDANAMYCIN	SN-38	MDAMB436	29.2228	24.7202	26.9715	11.0263	7.40995	9.8409	15.8931	17.9694	21.6906	22.4704
GELDANAMYCIN	SN-38	LOVO	8.2659	5.9508	7.10835	2.38928	1.26769	0.971229	-0.0159776	0.47585	2.90135	3.7921
GELDANAMYCIN	SN-38	LNCAP	22.5178	28.7245	25.6212	7.375	4.53985	6.00002	10.4091	10.7324	13.9822	18.1767
GELDANAMYCIN	SN-38	KPL1	19.0791	21.6315	20.3553	0.861062	0.422252	0.25987	2.34588	7.8281	8.8195	14.0917
GELDANAMYCIN	SN-38	HT29	42.3487	42.0947	42.2217	1.83824	2.35376	0.355824	3.74791	12.6544	18.7385	27.438
GELDANAMYCIN	SN-38	HT144	21.2784	27.2255	24.252	4.98306	2.50312	4.31382	6.23719	8.90565	11.4405	16.5788
GELDANAMYCIN	SN-38	HCT116	24.6897	15.4584	20.074	5.43505	4.13859	2.79948	1.53777	6.43365	13.1835	13.2538
GELDANAMYCIN	SN-38	ES2	6.4481	6.1083	6.2782	4.92156	2.85103	-8.71695	13.4853	-1.1235	-0.011	2.57735
GELDANAMYCIN	SN-38	EFM192B	21.1474	23.8997	22.5236	4.1809	2.70619	1.37365	-0.49915	4.37525	12.106	13.4494
GELDANAMYCIN	SN-38	DLD1	28.5678	19.1117	23.8397	8.70933	8.0116	8.41247	26.0506	16.8251	16.9614	20.3324
GELDANAMYCIN	SN-38	COLO320DM	2.5476	0	1.2738	1.75298	1.04724	-16.8667	2.646	-2.0859	-2.0859	-0.40605
GELDANAMYCIN	SN-38	CAOV3	40.1002	32.5205	36.3103	12.0244	10.2983	9.52844	11.2176	18.3322	25.6729	27.3213
GELDANAMYCIN	SN-38	A2780	36.3706	42.0426	39.2066	7.52835	5.72415	4.91734	5.59988	17.1053	23.1813	28.156
GELDANAMYCIN	SN-38	A2058	35.8061	41.161	38.4836	9.0277	7.59275	6.30378	7.72032	12.8512	23.1761	25.6674
GELDANAMYCIN	OXALIPLATIN	ZR751	28.8551	32.6473	30.7512	4.5637	1.9994	1.3707	0.00434953	10.7194	14.0442	20.7353
GELDANAMYCIN	OXALIPLATIN	VCAP	4.4602	7.3578	5.909	4.05767	2.72534	3.0423	1.46813	3.8543	4.3458	4.88165
GELDANAMYCIN	OXALIPLATIN	UWB1289BRCA1	16.9229	21.2424	19.0827	6.25354	5.41328	3.65178	6.68134	11.3448	15.1503	15.2137
GELDANAMYCIN	OXALIPLATIN	UWB1289	21.0178	13.7286	17.3732	6.17592	3.09681	5.13119	6.42683	9.4022	11.5981	13.3877
GELDANAMYCIN	OXALIPLATIN	T47D	5.5936	6.1298	5.8617	1.11522	0.0986965	0.505839	6.5648	3.9183	4.0039	4.89
GELDANAMYCIN	OXALIPLATIN	SW837	26.1398	26.8275	26.4837	6.41013	3.4307	4.40891	13.7709	10.702	16.5558	18.5929
GELDANAMYCIN	OXALIPLATIN	SW620	30.0529	38.8571	34.455	4.71902	2.70581	1.02345	3.77941	12.4719	18.9756	23.4634
GELDANAMYCIN	OXALIPLATIN	SKOV3	34.397	26.5372	30.4671	8.49541	6.99715	4.56699	10.6034	20.8915	22.3388	25.6793
GELDANAMYCIN	OXALIPLATIN	SKMES1	20.5763	28.7657	24.671	4.02447	2.39207	0.263774	0.0168295	8.7088	10.9502	16.6899
GELDANAMYCIN	OXALIPLATIN	RPMI7951	37.7567	40.5757	39.1662	15.6405	13.7568	8.32714	13.7692	22.932	26.1043	31.0491
GELDANAMYCIN	OXALIPLATIN	PA1	30.4969	26.6888	28.5928	-7.04884	-6.25695	-8.62416	-2.50679	11.2034	11.8432	19.8981
GELDANAMYCIN	OXALIPLATIN	OV90	35.6642	35.7634	35.7138	0.735798	-0.81478	-5.35541	4.99555	15.0141	18.3716	25.3639
GELDANAMYCIN	OXALIPLATIN	OCUBM	10.2921	14.9674	12.6297	6.82705	5.13994	5.07462	5.86524	7.76625	9.94655	10.198
GELDANAMYCIN	OXALIPLATIN	NCIH520	20.0334	22.2435	21.1384	1.50805	-1.21619	-2.23756	-1.08172	4.45205	10.4325	12.7952
GELDANAMYCIN	OXALIPLATIN	NCIH460	43.1257	39.3548	41.2403	12.4324	7.67509	9.87513	9.664	25.2519	32.1041	33.2461
GELDANAMYCIN	OXALIPLATIN	NCIH23	33.6981	38.7924	36.2452	0.000551844	-1.91009	-2.55643	-0.581101	12.3633	17.1776	24.3042
GELDANAMYCIN	OXALIPLATIN	NCIH2122	39.2281	38.2346	38.7313	4.75394	3.45692	2.58875	3.04274	17.8699	20.3847	28.3006
GELDANAMYCIN	OXALIPLATIN	NCIH1650	20.5525	28.4184	24.4855	1.38507	-1.13372	-2.00664	2.91809	6.88765	10.077	15.6866
GELDANAMYCIN	OXALIPLATIN	MSTO	36.2023	37.5175	36.8599	17.7968	14.8291	13.0242	23.8694	27.5787	30.3796	32.2193
GELDANAMYCIN	OXALIPLATIN	MDAMB436	31.2494	25.3055	28.2775	3.99983	0.914813	2.7273	-4.3891	12.9191	18.2	20.5983
GELDANAMYCIN	OXALIPLATIN	LOVO	23.9464	16.9253	20.4359	-2.84379	-3.0018	-4.93709	-1.38413	5.82585	8.25135	13.1309
GELDANAMYCIN	OXALIPLATIN	LNCAP	16.9098	17.6655	17.2876	-11.5592	-14.2426	-14.0646	-14.8792	0.30775	5.64865	8.7977
GELDANAMYCIN	OXALIPLATIN	KPL1	19.4578	22.7299	21.0938	1.44083	1.39475	-0.732324	1.90358	8.42865	9.55805	14.7613
GELDANAMYCIN	OXALIPLATIN	HT29	40.9107	41.7375	41.3241	2.4872	0.375123	-1.19805	5.55463	10.7887	17.8409	26.0564
GELDANAMYCIN	OXALIPLATIN	HT144	17.9171	26.8481	22.3826	2.55906	0.590573	-0.852878	4.89836	8.2851	9.5711	15.3338
GELDANAMYCIN	OXALIPLATIN	HCT116	31.2771	26.7979	29.0375	8.38751	6.7816	5.82911	7.81948	20.1578	22.1469	24.5977
GELDANAMYCIN	OXALIPLATIN	ES2	4.3002	5.1937	4.74695	-1.80705	-3.09438	-2.67272	0.513751	1.15315	2.26565	2.95005
GELDANAMYCIN	OXALIPLATIN	EFM192B	24.322	28.8681	26.5951	2.36885	-1.48103	0.292177	-4.89269	9.50355	16.1776	18.0493
GELDANAMYCIN	OXALIPLATIN	DLD1	31.0348	21.9592	26.497	6.39783	4.44928	3.46411	29.412	17.6215	19.6187	22.0592
GELDANAMYCIN	OXALIPLATIN	COLO320DM	5.315	2.8489	4.08195	-0.729829	-0.812319	-1.64038	-0.104881	1.45245	1.45245	2.7672
GELDANAMYCIN	OXALIPLATIN	CAOV3	39.6645	30.3618	35.0131	10.8743	7.8254	7.26716	5.53861	24.1548	27.6725	29.584
GELDANAMYCIN	OXALIPLATIN	A375	24.6507	14.6522	19.6515	4.15586	2.58734	1.83092	3.8958	12.1457	13.5627	15.8986
GELDANAMYCIN	OXALIPLATIN	A2780	40.7672	44.645	42.7061	12.2294	10.1563	8.37898	10.1749	20.3933	26.6808	31.5497
GELDANAMYCIN	OXALIPLATIN	A2058	35.0987	38.9202	37.0095	7.83808	6.66497	4.99958	6.93439	19.9329	21.702	28.4712
GELDANAMYCIN	MK-8776	ZR751	27.6387	29.2946	28.4667	-1.32667	-3.02599	-3.60623	0.580284	8.68395	11.7597	18.5753
GELDANAMYCIN	MK-8776	VCAP	8.0159	5.7762	6.89605	6.41583	4.73459	5.53115	7.89626	4.00045	4.49195	5.44825
GELDANAMYCIN	MK-8776	UWB1289BRCA1	42.279	41.3251	41.8021	3.95384	2.85495	1.72028	3.42877	21.2373	25.1698	31.5197
GELDANAMYCIN	MK-8776	UWB1289	37.7508	35.0589	36.4048	2.22607	1.76324	-1.80805	2.33833	17.0658	19.2617	26.7353
GELDANAMYCIN	MK-8776	UACC62	31.7169	22.209	26.9629	6.34693	3.56313	2.30493	8.25403	15.2766	18.3616	21.1198
GELDANAMYCIN	MK-8776	T47D	0	0.9562	0.4781	2.00507	1.86637	0.940394	0	0.3925	0.3925	0.4353
GELDANAMYCIN	MK-8776	SW837	0	0	0	-37.024	-40.0216	-39.476	-14.3947	-17.0333	-9.9278	-8.51665
GELDANAMYCIN	MK-8776	SW620	22.4408	30.1949	26.3178	2.72961	2.78367	-7.04243	3.32524	10.8384	10.8384	18.5782
GELDANAMYCIN	MK-8776	SKOV3	33.0901	26.3196	29.7049	3.81666	1.7911	1.65439	4.09486	16.3936	21.5766	23.0492
GELDANAMYCIN	MK-8776	SKMES1	34.6744	40.8492	37.7618	2.64718	0.279214	0.0948975	0.966896	6.7705	20.4913	22.2662
GELDANAMYCIN	MK-8776	SKMEL30	38.1649	33.0632	35.6141	12.6104	10.2885	10.9836	7.84362	26.3718	30.4589	30.9929
GELDANAMYCIN	MK-8776	RPMI7951	36.6496	44.198	40.4238	21.9905	17.3997	19.3494	28.1675	20.7493	27.3619	30.5866
GELDANAMYCIN	MK-8776	PA1	6.1925	6.7475	6.47	6.98937	5.26227	6.1101	7.82429	4.6553	5.2951	5.56265
GELDANAMYCIN	MK-8776	OV90	30.5687	37.3411	33.9549	3.18577	1.51309	-2.61322	0.179691	11.5804	16.6127	22.7676
GELDANAMYCIN	MK-8776	OCUBM	20.686	19.146	19.916	9.78577	8.91805	8.40433	8.13718	12.5179	14.6982	16.217
GELDANAMYCIN	MK-8776	NCIH520	19.8582	22.2008	21.0295	3.90788	1.76388	1.56744	7.1176	7.0746	10.3236	14.052
GELDANAMYCIN	MK-8776	NCIH23	33.9934	39.2636	36.6285	0.736179	-1.67713	-1.81012	-0.671594	5.8264	17.5608	21.2275
GELDANAMYCIN	MK-8776	NCIH2122	40.1302	38.9013	39.5157	7.4664	5.24008	5.00505	4.80178	13.1306	21.169	26.3232
GELDANAMYCIN	MK-8776	NCIH1650	24.8314	32.8303	28.8308	5.18501	3.12578	2.29153	6.13199	11.2119	14.4224	20.0214
GELDANAMYCIN	MK-8776	MSTO	35.6448	40.4607	38.0528	1.81601	-0.294501	-0.891468	4.88186	22.5789	29.0592	30.3158
GELDANAMYCIN	MK-8776	MDAMB436	30.053	29.7204	29.8867	10.9356	6.99605	9.44148	7.31359	19.4271	24.6058	24.6569
GELDANAMYCIN	MK-8776	LOVO	33.2904	29.8863	31.5883	4.71121	4.46068	2.64615	3.01009	14.8157	17.2413	23.202
GELDANAMYCIN	MK-8776	LNCAP	0	4.3623	2.18115	-25.9894	-30.2916	-28.2323	-12.5909	-14.7634	-9.45785	-6.29115
GELDANAMYCIN	MK-8776	KPL1	20.9921	23.1999	22.096	-1.03348	-5.29307	-2.20587	1.67058	5.2358	10.5602	13.6659
GELDANAMYCIN	MK-8776	HT29	35.3923	42.2993	38.8458	2.3924	1.74065	-0.358359	1.83549	12.3669	15.3626	25.6063
GELDANAMYCIN	MK-8776	HT144	0	0	0	-35.678	-37.3269	-40.5823	-15.601	-17.0534	-12.8115	-8.5267
GELDANAMYCIN	MK-8776	ES2	29.0497	35.5712	32.3105	10.7818	10.3124	8.58554	14.5235	23.8728	24.9853	28.0916
GELDANAMYCIN	MK-8776	EFM192B	24.457	26.68	25.5685	-0.00859446	-3.73282	-2.14967	-7.27304	5.9259	15.151	15.7472
GELDANAMYCIN	MK-8776	COLO320DM	10.3303	17.7716	14.051	8.64109	8.53088	5.38298	6.73477	11.1784	11.1784	12.6147
GELDANAMYCIN	MK-8776	CAOV3	41.0841	36.1876	38.6359	15.9134	12.2682	12.6676	10.672	19.8782	27.2188	29.257
GELDANAMYCIN	MK-8776	A375	25.8985	18.5221	22.2103	1.22097	-0.410176	0.29692	-1.07682	13.2529	16.1215	17.7316
GELDANAMYCIN	MK-8776	A2780	32.5127	36.7857	34.6492	6.68546	5.76214	-3.04639	6.85328	17.3926	18.6239	26.0209
GELDANAMYCIN	MK-8776	A2058	36.3946	38.9504	37.6725	14.2309	12.5976	12.819	17.7696	18.4437	22.3651	28.0581
GELDANAMYCIN	DINACICLIB	ZR751	30.9981	30.2991	30.6486	2.96326	2.04152	-0.335421	0.280997	8.9562	13.9416	19.8024
GELDANAMYCIN	DINACICLIB	UACC62	36.6273	33.6042	35.1157	6.67089	4.16996	4.23244	4.43238	20.2445	26.5144	27.6801
GELDANAMYCIN	DINACICLIB	T47D	6.1532	15.6855	10.9193	1.81004	1.32729	-3.40107	0.975857	7.32345	7.40905	9.1214
GELDANAMYCIN	DINACICLIB	SW837	24.7254	31.5676	28.1465	4.72195	3.20108	1.39251	3.96133	13.5812	18.2187	20.8638
GELDANAMYCIN	DINACICLIB	SW620	32.3329	29.7318	31.0324	3.30802	1.67491	0.478282	2.00928	5.51585	15.553	18.2741
GELDANAMYCIN	DINACICLIB	SKMES1	23.4172	31.9229	27.67	3.9207	2.19662	0.938053	2.42596	9.54655	13.9492	18.6083
GELDANAMYCIN	DINACICLIB	SKMEL30	29.4838	35.5433	32.5136	9.933	7.3715	5.75848	7.84505	21.0521	25.1392	26.7828
GELDANAMYCIN	DINACICLIB	RPMI7951	38.2059	44.2571	41.2315	10.7175	9.29621	8.32004	9.58272	19.1128	28.1696	30.1721
GELDANAMYCIN	DINACICLIB	RKO	39.4965	37.0626	38.2796	9.90811	7.50409	6.94462	7.11885	23.9663	30.6088	31.1229
GELDANAMYCIN	DINACICLIB	OVCAR3	27.9677	25.913	26.9404	2.39585	0.545499	-0.119709	1.6483	15.3632	20.49	21.1517
GELDANAMYCIN	DINACICLIB	OV90	35.6792	37.285	36.4821	4.64466	2.45012	2.6787	2.69155	13.5364	19.1399	25.0093
GELDANAMYCIN	DINACICLIB	NCIH460	43.1004	34.7296	38.915	10.8524	9.45129	8.22954	10.4459	26.4013	29.7788	32.6581
GELDANAMYCIN	DINACICLIB	NCIH23	36.5567	39.5461	38.0514	3.38329	0.961126	0.859137	1.63366	11.3783	18.9837	24.7149
GELDANAMYCIN	DINACICLIB	NCIH2122	42.316	41.2314	41.7737	5.07234	3.71426	1.56019	3.17948	14.405	23.427	28.0894
GELDANAMYCIN	DINACICLIB	NCIH1650	27.4913	34.1045	30.7979	4.79659	3.10602	1.84309	3.29333	11.5226	16.3895	21.1602
GELDANAMYCIN	DINACICLIB	MSTO	25.5408	15.8659	20.7034	2.21185	0.643171	-0.268543	1.79576	9.90725	14.2231	15.3053
GELDANAMYCIN	DINACICLIB	KPL1	29.6271	36.3176	32.9723	7.11645	3.34141	3.15773	1.74505	15.4189	21.4365	24.1957
GELDANAMYCIN	DINACICLIB	HT29	43.1038	45.0392	44.0715	2.26846	0.859103	-0.0243017	1.14144	11.6004	20.5883	27.836
GELDANAMYCIN	DINACICLIB	HCT116	34.8563	43.0278	38.942	8.2935	6.27687	5.68322	7.2254	24.8239	31.7145	31.883
GELDANAMYCIN	DINACICLIB	EFM192B	26.8955	35.1629	31.0292	5.19602	3.64155	1.0195	2.75371	13.41	20.6117	22.2196
GELDANAMYCIN	DINACICLIB	DLD1	32.2002	30.9761	31.5881	7.20031	5.49815	4.16738	18.1002	19.2202	24.7098	25.4041
GELDANAMYCIN	DINACICLIB	COLO320DM	11.5483	16.9925	14.2704	3.64915	3.41237	-7.2876	3.27988	9.1971	9.1971	11.7337
GELDANAMYCIN	DINACICLIB	CAOV3	38.6134	39.1818	38.8976	7.34055	4.66951	4.94584	5.46051	23.4727	30.8133	31.1851
GELDANAMYCIN	DINACICLIB	A427	41.2078	45.3013	43.2545	13.2723	8.74941	11.1881	10.5163	24.5691	33.1585	33.9118
GELDANAMYCIN	DINACICLIB	A375	36.5235	40.3633	38.4434	8.78052	7.09915	5.79577	6.9616	25.1448	31.2336	31.7941
GELDANAMYCIN	DINACICLIB	A2058	37.2881	39.9181	38.6031	5.89499	3.99542	2.55816	4.41839	16.0795	23.2957	27.3413
GELDANAMYCIN	BEZ-235	ZR751	37.8804	36.433	37.1567	9.29199	3.37684	7.65244	1.589	6.2789	20.4497	21.7178
GELDANAMYCIN	BEZ-235	VCAP	13.2425	21.7565	17.4995	10.2957	9.36817	8.72056	20.1348	13.6004	14.0919	15.5499
GELDANAMYCIN	BEZ-235	UWB1289BRCA1	24.1363	33.3934	28.7648	7.32841	6.04546	5.5536	5.40375	16.4158	20.3483	22.5904
GELDANAMYCIN	BEZ-235	UWB1289	24.4367	20.9798	22.7082	6.90116	5.68476	4.51728	3.73362	10.7539	12.9498	16.7311
GELDANAMYCIN	BEZ-235	UACC62	40.6799	38.7319	39.7059	15.7214	11.098	13.7405	11.6896	22.8477	31.1046	31.2768
GELDANAMYCIN	BEZ-235	T47D	25.6916	17.4643	21.578	10.624	10.9799	9.33857	9.55439	11.3484	11.434	16.4632
GELDANAMYCIN	BEZ-235	SW837	28.1295	33.7254	30.9275	7.36006	4.62003	4.93988	3.77912	14.3917	20.9997	22.6596
GELDANAMYCIN	BEZ-235	SW620	35.5442	40.7624	38.1533	7.04969	5.02775	4.73675	5.68468	14.714	22.6739	26.4337
GELDANAMYCIN	BEZ-235	SKOV3	38.3664	31.8174	35.0919	9.00156	5.46578	7.02159	5.7717	14.8148	22.9431	24.9533
GELDANAMYCIN	BEZ-235	SKMES1	37.4202	43.9441	40.6822	10.7503	7.88075	8.93153	7.85066	18.9078	26.9613	29.795
GELDANAMYCIN	BEZ-235	SKMEL30	30.6325	33.8433	32.2379	13.0725	10.5849	10.6573	13.9644	22.0147	26.1018	27.1263
GELDANAMYCIN	BEZ-235	RPMI7951	39.7912	41.3365	40.5639	15.726	11.3339	13.8752	10.6858	14.8311	27.502	27.6975
GELDANAMYCIN	BEZ-235	RKO	37.663	29.3359	33.4994	10.9311	7.35489	9.16784	6.06836	14.9436	22.6144	24.2215
GELDANAMYCIN	BEZ-235	PA1	22.4049	18.1197	20.2623	4.28182	4.37471	-5.06438	4.78658	7.3385	7.9783	13.8004
GELDANAMYCIN	BEZ-235	OV90	41.7303	37.4666	39.5984	7.31152	4.34466	5.32266	3.04981	10.6734	22.2563	25.1359
GELDANAMYCIN	BEZ-235	OCUBM	30.2341	23.7071	26.9706	6.29136	5.41154	2.59409	3.4883	9.5362	11.7165	18.2534
GELDANAMYCIN	BEZ-235	NCIH520	35.4131	30.7237	33.0684	4.40787	1.70812	1.20682	2.21527	7.7015	18.4074	20.3849
GELDANAMYCIN	BEZ-235	NCIH460	42.1996	40.0442	41.1219	14.625	10.9885	13.0918	14.1	26.8006	31.9857	33.9612
GELDANAMYCIN	BEZ-235	NCIH23	35.0601	40.6349	37.8475	3.55152	1.45293	2.04721	2.32444	10.7277	18.7798	24.2876
GELDANAMYCIN	BEZ-235	NCIH2122	41.2218	38.8641	40.043	6.85334	4.74142	4.79992	4.85274	13.7743	21.6963	26.9086
GELDANAMYCIN	BEZ-235	NCIH1650	27.506	31.1344	29.3202	4.62602	1.93605	2.64726	2.30585	5.607	14.9118	17.4636
GELDANAMYCIN	BEZ-235	MDAMB436	30.0282	25.2827	27.6554	9.46706	5.56966	8.18076	13.6793	11.9279	17.2088	19.7917
GELDANAMYCIN	BEZ-235	LOVO	34.6648	32.7924	33.7286	3.36793	4.45845	1.19997	2.35221	10.9631	13.3886	22.3458
GELDANAMYCIN	BEZ-235	LNCAP	36.5924	36.1705	36.3815	10.2229	6.52934	6.81	4.80521	9.85895	21.498	23.1202
GELDANAMYCIN	BEZ-235	KPL1	30.1664	29.0914	29.6289	3.31584	-0.488303	0.520365	-3.25981	3.9593	15.4951	16.7941
GELDANAMYCIN	BEZ-235	HT29	42.5521	42.8451	42.6986	5.04256	3.27826	2.6133	2.90212	10.1756	19.2154	26.4371
GELDANAMYCIN	BEZ-235	HT144	35.0011	43.1032	39.0521	12.6384	10.164	10.5293	20.308	19.4056	26.2406	29.2289
GELDANAMYCIN	BEZ-235	HCT116	31.5674	23.9517	27.7595	5.95254	4.29622	4.11243	3.86663	17.4577	20.8689	22.6086
GELDANAMYCIN	BEZ-235	EFM192B	30.6146	26.7094	28.662	1.3642	-1.49998	-2.91872	-1.66729	5.6528	16.0703	17.1574
GELDANAMYCIN	BEZ-235	DLD1	36.2969	29.3214	32.8092	7.76365	4.62579	6.09493	13.9108	13.4533	20.3316	23.1312
GELDANAMYCIN	BEZ-235	COLO320DM	23.9627	31.9738	27.9683	11.2687	12.135	1.83557	31.407	21.7741	21.7741	24.8712
GELDANAMYCIN	BEZ-235	CAOV3	38.0485	29.8013	33.9249	13.4559	9.39317	11.6258	9.12613	16.8509	24.1915	25.3879
GELDANAMYCIN	BEZ-235	A375	32.9355	34.7231	33.8293	10.2333	7.96728	8.42751	8.23429	19.3394	25.4282	26.5844
GELDANAMYCIN	BEZ-235	A2780	41.8763	42.3664	42.1213	7.94617	5.70767	5.14729	5.51822	10.4743	26.096	26.2978
GELDANAMYCIN	BEZ-235	A2058	38.5221	39.024	38.773	8.26397	5.24361	5.69271	3.58952	9.42695	23.4656	24.1
ZOLINZA	GELDANAMYCIN	ZR751	33.3478	31.1354	32.2416	2.00564	1.93299	-0.465092	0.204119	11.5316	15.5346	21.8866
ZOLINZA	GELDANAMYCIN	VCAP	20.9606	15.2361	18.0983	8.9454	8.06321	5.9833	5.51456	12.6586	13.1502	15.3785
ZOLINZA	GELDANAMYCIN	UWB1289BRCA1	19.8789	14.631	17.255	5.26289	3.59638	2.7812	2.94965	9.04885	12.9813	13.1519
ZOLINZA	GELDANAMYCIN	UACC62	26.6579	30.7625	28.7102	2.81765	0.863897	0.391929	3.34125	14.5351	20.1089	21.6227
ZOLINZA	GELDANAMYCIN	T47D	6.4571	5.9398	6.19845	4.41899	3.64647	-0.400985	4.47029	3.28935	3.37495	4.7439
ZOLINZA	GELDANAMYCIN	SW837	29.2151	22.5058	25.8605	4.60943	3.16303	2.10036	3.0722	10.7836	15.9327	18.3221
ZOLINZA	GELDANAMYCIN	SKOV3	30.5529	35.1984	32.8757	9.59062	7.89053	7.3974	8.18414	20.8194	24.7474	26.8475
ZOLINZA	GELDANAMYCIN	SKMES1	25.3506	15.6388	20.4947	-0.4983	-1.93651	-4.06753	-2.21339	3.8771	6.7739	12.1859
ZOLINZA	GELDANAMYCIN	SKMEL30	21.3935	18.3769	19.8852	2.57408	0.429578	0.213028	13.032	11.8933	15.7981	15.8892
ZOLINZA	GELDANAMYCIN	RPMI7951	37.4548	31.5837	34.5192	12.1505	10.5811	9.42258	10.6753	17.3128	21.4573	25.916
ZOLINZA	GELDANAMYCIN	OV90	34.7796	32.511	33.6453	5.04889	4.62737	-0.636813	2.36995	14.4604	16.3031	24.0529
ZOLINZA	GELDANAMYCIN	NCIH23	30.7009	26.232	28.4665	-3.40718	-4.47527	-6.09602	-3.20893	5.23415	9.39875	16.8503
ZOLINZA	GELDANAMYCIN	NCIH2122	39.0235	35.6106	37.317	4.24825	2.09051	1.5774	2.02397	11.9693	18.9703	24.6432
ZOLINZA	GELDANAMYCIN	NCIH1650	27.3743	21.1	24.2371	2.64301	1.39131	-0.359055	-0.349452	7.34795	9.82875	15.7926
ZOLINZA	GELDANAMYCIN	MSTO	33.1172	34.6329	33.8751	14.9479	11.7368	12.7975	10.3826	15.4948	21.9751	24.685
ZOLINZA	GELDANAMYCIN	MDAMB436	23.7177	28.6413	26.1795	8.81244	6.62762	7.21525	5.51593	17.9022	20.8986	22.0408
ZOLINZA	GELDANAMYCIN	LOVO	27.1822	20.6769	23.9295	3.8408	2.45909	1.53453	2.56541	13.423	15.8485	18.6763
ZOLINZA	GELDANAMYCIN	LNCAP	33.8855	26.3182	30.1018	7.00841	3.50893	4.84962	2.77489	11.2767	18.4628	20.6893
ZOLINZA	GELDANAMYCIN	KPL1	28.3173	21.292	24.8047	1.59579	-1.2199	-0.34385	-4.20171	8.22675	13.2689	16.5157
ZOLINZA	GELDANAMYCIN	HT29	44.2457	42.4102	43.328	2.31272	1.08155	-0.156179	0.119018	12.6695	19.8448	27.9987
ZOLINZA	GELDANAMYCIN	HCT116	27.4493	25.0336	26.2415	1.17595	-0.521043	-1.94449	0.072001	12.4237	19.3143	19.3326
ZOLINZA	GELDANAMYCIN	ES2	24.3032	14.5342	19.4187	5.04531	3.82859	-1.13819	8.32994	12.7202	13.8327	16.0694
ZOLINZA	GELDANAMYCIN	EFM192B	24.9612	21.554	23.2576	1.23234	-0.18294	-1.33167	0.275549	8.9732	12.8401	16.1154
ZOLINZA	GELDANAMYCIN	DLD1	23.0225	29.997	26.5098	7.14468	5.86971	5.33656	20.5503	16.409	19.6315	21.4594
ZOLINZA	GELDANAMYCIN	A375	7.1868	7.7209	7.45385	-1.75567	-3.55996	-4.21766	-0.782343	-1.90535	1.36505	2.77425
ZOLINZA	GELDANAMYCIN	A2780	32.5517	26.3722	29.4619	5.18589	3.83523	2.18299	3.6393	8.94715	13.4366	19.2045
ZOLINZA	GELDANAMYCIN	A2058	34.4538	29.2847	31.8693	4.57663	2.96028	1.35833	3.47796	12.3297	16.5618	22.0995
ZOLINZA	TOPOTECAN	ZR751	28.3961	24.2645	26.3303	7.15347	7.23889	5.13023	5.13566	12.3174	16.3204	19.3239
ZOLINZA	TOPOTECAN	VCAP	27.6107	26.6873	27.149	10.425	8.08779	7.80373	6.64175	17.4474	22.2008	22.2982
ZOLINZA	TOPOTECAN	UWB1289BRCA1	35.7979	29.2105	32.5042	9.61685	7.31076	5.17474	5.93536	16.7206	20.9943	24.6124
ZOLINZA	TOPOTECAN	UWB1289	42.96	39.4114	41.1857	6.38982	5.75997	1.4097	4.7783	13.9812	19.1648	27.5834
ZOLINZA	TOPOTECAN	UACC62	35.382	37.7448	36.5634	6.73616	5.56564	4.21943	3.06197	14.8936	20.4674	25.7285
ZOLINZA	TOPOTECAN	T47D	32.0411	37.3168	34.679	15.7483	15.6113	13.8319	12.8944	21.4475	24.2711	28.0633
ZOLINZA	TOPOTECAN	SW837	33.8392	26.4321	30.1356	4.58271	3.44019	1.90331	1.90203	13.7058	18.8548	21.9207
ZOLINZA	TOPOTECAN	SW620	38.7534	37.568	38.1607	6.88339	6.63352	3.92043	4.2222	17.921	22.205	28.0408
ZOLINZA	TOPOTECAN	SKOV3	35.9127	42.5383	39.2255	14.8247	13.1173	12.0246	13.0221	27.2112	31.1391	33.2184
ZOLINZA	TOPOTECAN	SKMEL30	28.034	24.8387	26.4363	4.15958	2.28751	1.3935	2.13572	12.2254	16.1302	19.3309
ZOLINZA	TOPOTECAN	RPMI7951	44.1184	41.3036	42.711	8.09275	7.00335	4.82574	6.12676	22.225	26.3695	32.468
ZOLINZA	TOPOTECAN	RKO	28.8694	22.8954	25.8824	4.64267	2.35205	-0.181011	0.693695	10.9412	14.9295	18.4118
ZOLINZA	TOPOTECAN	PA1	40.1956	45.9113	43.0534	4.31208	3.32645	3.08533	4.18864	8.97625	17.3961	26.0148
ZOLINZA	TOPOTECAN	OVCAR3	25.7374	33.3543	29.5459	6.20391	4.5467	2.92342	4.41032	16.561	20.3844	23.0534
ZOLINZA	TOPOTECAN	OV90	33.6697	30.5615	32.1156	7.75432	7.50963	4.59627	10.2799	16.8228	18.6655	24.4692
ZOLINZA	TOPOTECAN	OCUBM	42.3955	39.0378	40.7167	5.71435	4.84995	3.92419	2.05933	11.0131	20.0541	25.8649
ZOLINZA	TOPOTECAN	NCIH520	35.3737	32.2167	33.7952	6.4139	5.47808	3.84189	3.87517	14.3592	19.5133	24.0772
ZOLINZA	TOPOTECAN	NCIH460	36.5729	36.7112	36.642	5.11585	4.09284	2.20197	4.23176	18.8822	21.3361	27.7621
ZOLINZA	TOPOTECAN	NCIH23	36.2983	28.2979	32.2981	1.67706	0.614579	-1.45965	1.19303	13.0817	17.2463	22.6899
ZOLINZA	TOPOTECAN	NCIH2122	37.8558	40.6903	39.273	9.75458	6.774	7.35474	5.0362	14.5663	21.5673	26.9197
ZOLINZA	TOPOTECAN	NCIH1650	15.1528	20.3702	17.7615	2.72519	0.962112	0.275092	-0.572337	9.551	12.0318	13.6562
ZOLINZA	TOPOTECAN	MSTO	43.6346	43.0846	43.3596	13.2711	10.5284	10.7218	11.2447	16.8487	28.7486	30.1042
ZOLINZA	TOPOTECAN	MDAMB436	32.4573	30.526	31.4916	2.82263	3.2488	-1.09087	1.54779	11.9663	14.9627	21.729
ZOLINZA	TOPOTECAN	LOVO	38.4761	34.6992	36.5876	8.34949	4.506	5.23274	3.71737	13.8377	21.9187	25.2127
ZOLINZA	TOPOTECAN	LNCAP	0	0	0	-34.1001	-37.6516	-36.9108	-15.461	-18.6907	-11.5045	-9.34535
ZOLINZA	TOPOTECAN	KPL1	21.2206	20.2906	20.7556	3.76198	1.38372	1.88201	-2.96933	9.8451	14.8872	15.3004
ZOLINZA	TOPOTECAN	HT29	41.1017	35.9456	38.5237	4.93836	3.24951	1.48021	2.71235	15.1676	22.3429	26.8456
ZOLINZA	TOPOTECAN	HT144	27.6063	23.5331	25.5697	7.71632	6.23609	5.15237	4.32899	11.5929	16.3461	18.5813
ZOLINZA	TOPOTECAN	HCT116	32.8135	26.2676	29.5405	7.1512	5.6133	4.57351	5.18378	14.397	21.3241	21.9688
ZOLINZA	TOPOTECAN	ES2	44.2439	41.1407	42.6923	5.51757	4.56688	2.05609	4.44681	20.1688	25.7548	31.4306
ZOLINZA	TOPOTECAN	EFM192B	35.2691	28.3521	31.8106	6.84977	5.26712	3.77789	4.90424	15.6502	19.5171	23.7304
ZOLINZA	TOPOTECAN	DLD1	29.1585	35.3277	32.2431	4.24776	3.06278	1.29283	2.08192	16.4636	19.6861	24.3533
ZOLINZA	TOPOTECAN	CAOV3	38.9657	31.4137	35.1897	3.38607	2.88029	-2.17294	5.61335	12.9841	16.3391	24.0869
ZOLINZA	TOPOTECAN	A427	38.7723	39.3187	39.0455	4.09295	0.0478172	1.63774	-0.54881	8.0264	21.3243	23.536
ZOLINZA	TOPOTECAN	A375	41.7419	40.8796	41.3107	8.68394	7.64335	5.31995	6.46847	22.837	26.1075	32.0739
ZOLINZA	TOPOTECAN	A2780	42.9631	41.1249	42.044	10.0573	9.55769	7.22909	9.14449	18.2523	22.7418	30.1481
ZOLINZA	TOPOTECAN	A2058	40.6825	37.245	38.9637	6.66053	5.44922	3.59993	3.85934	18.8785	23.1107	28.9211
ZOLINZA	TEMOZOLOMIDE	ZR751	10.2393	9.267	9.75315	0.437006	0.128249	-18.6463	3.05782	5.75015	5.75015	7.75165
ZOLINZA	TEMOZOLOMIDE	VCAP	18.4437	12.3539	15.3988	5.34563	5.55072	-14.0232	4.31855	10.4506	10.4506	12.9247
ZOLINZA	TEMOZOLOMIDE	UWB1289BRCA1	12.4512	9.2701	10.8606	-3.13173	-6.19766	-12.4945	-7.87748	2.56645	6.58695	6.71355
ZOLINZA	TEMOZOLOMIDE	UWB1289	22.8437	18.915	20.8793	3.52593	1.9603	-4.51714	-3.15623	10.1403	15.3239	15.5098
ZOLINZA	TEMOZOLOMIDE	T47D	8.9404	6.5758	7.7581	4.27772	4.31217	#N/A	5.36986	4.9346	4.9346	6.34635
ZOLINZA	TEMOZOLOMIDE	SW837	14.2784	14.3515	14.3149	0.386652	-0.0346022	-9.66193	2.49681	9.16595	9.16595	11.7404
ZOLINZA	TEMOZOLOMIDE	SW620	31.4147	27.664	29.5393	5.70132	5.92974	1.57285	4.09676	11.9695	16.2535	20.7544
ZOLINZA	TEMOZOLOMIDE	SKOV3	0.0842	7.9387	4.01145	-0.0353645	0.0269288	#N/A	2.72903	0.08355	0.08355	2.0475
ZOLINZA	TEMOZOLOMIDE	SKMES1	18.4543	9.451	13.9527	7.92524	6.16503	6.40907	10.2245	10.6917	11.0558	12.3222
ZOLINZA	TEMOZOLOMIDE	SKMEL30	19.9644	16.4019	18.1832	6.03969	4.80748	-3.37115	5.88737	14.0707	14.2784	16.1269
ZOLINZA	TEMOZOLOMIDE	RPMI7951	24.259	17.6244	20.9417	7.06503	5.27192	4.28396	4.48122	13.512	16.7972	17.2268
ZOLINZA	TEMOZOLOMIDE	RKO	14.1899	9.5513	11.8706	3.58131	3.98399	-11.0542	2.31443	7.8823	7.8823	9.87645
ZOLINZA	TEMOZOLOMIDE	OV90	4.0121	6.5155	5.2638	3.89043	2.71646	-3.74344	4.54214	3.4211	3.4211	4.34245
ZOLINZA	TEMOZOLOMIDE	NCIH520	20.5308	13.0238	16.7773	1.1547	0.531545	-8.92705	2.64147	11.575	11.6232	14.1761
ZOLINZA	TEMOZOLOMIDE	NCIH460	7.7932	7.848	7.8206	6.04154	4.97139	2.8906	3.91574	4.3359	5.3667	6.07825
ZOLINZA	TEMOZOLOMIDE	NCIH23	14.8267	11.0227	12.9247	0.330127	-0.822851	-3.37443	0.347296	6.4832	8.7601	9.70395
ZOLINZA	TEMOZOLOMIDE	NCIH2122	27.8038	18.9716	23.3877	7.58354	7.05324	-1.5159	6.20591	15.6786	16.3867	19.5331
ZOLINZA	TEMOZOLOMIDE	NCIH1650	0	4.7445	2.37225	-7.47564	-8.74737	-8.58639	-5.51432	-1.17885	-0.10855	0.5967
ZOLINZA	TEMOZOLOMIDE	MSTO	43.364	36.0201	39.692	14.3206	13.2646	11.0889	13.0618	23.6354	27.7921	31.6637
ZOLINZA	TEMOZOLOMIDE	MDAMB436	14.9978	14.5334	14.7656	5.72182	5.10189	-0.208328	4.36857	11.6858	11.7692	13.2257
ZOLINZA	TEMOZOLOMIDE	LNCAP	28.6226	20.6489	24.6358	2.70385	3.46342	-11.4561	2.14598	17.4496	17.4496	21.0427
ZOLINZA	TEMOZOLOMIDE	KPL1	0.8205	7.1658	3.99315	-1.69078	-0.91293	-13.6206	-1.47662	-1.04895	-1.04895	1.4721
ZOLINZA	TEMOZOLOMIDE	HT144	15.9446	10.1318	13.0382	3.80909	3.62147	-6.29832	3.74234	8.285	8.285	10.6616
ZOLINZA	TEMOZOLOMIDE	HCT116	20.4181	14.1023	17.2602	-0.133047	-0.135347	-22.2016	0.304467	10.333	10.333	13.7966
ZOLINZA	TEMOZOLOMIDE	ES2	34.6275	29.369	31.9982	6.83936	5.20544	3.52998	4.87854	14.6688	20.2548	23.3335
ZOLINZA	TEMOZOLOMIDE	EFM192B	10.2398	8.3869	9.31335	1.60091	1.5187	-12.1254	2.79235	5.44645	5.44645	7.3799
ZOLINZA	TEMOZOLOMIDE	DLD1	7.6718	9.2528	8.4623	1.71534	1.68192	#N/A	3.23378	5.2398	5.2398	6.85105
ZOLINZA	TEMOZOLOMIDE	COLO320DM	33.2132	25.8922	29.5527	6.07904	5.55516	-2.4613	3.21615	14.1431	21.7163	21.8479
ZOLINZA	TEMOZOLOMIDE	CAOV3	13.8594	4.2579	9.05865	2.56937	3.20192	#N/A	0.901158	5.70365	5.70365	7.38115
ZOLINZA	TEMOZOLOMIDE	A427	26.0348	30.7921	28.4135	1.16285	-2.22839	-3.6137	2.12287	5.40695	15.1156	16.9102
ZOLINZA	TEMOZOLOMIDE	A375	7.6877	8.6809	8.1843	4.19594	3.14439	1.13238	2.82252	3.8675	4.9139	6.0259
ZOLINZA	TEMOZOLOMIDE	A2780	20.4109	13.3843	16.8976	6.92212	6.50035	-5.14277	5.13704	12.4081	12.4081	14.6529
ZOLINZA	TEMOZOLOMIDE	A2058	32.5788	29.3126	30.9457	9.94088	8.7203	6.68892	8.48929	15.9739	20.2061	23.4598
ZOLINZA	SUNITINIB	ZR751	13.2271	8.7212	10.9741	-0.787725	-3.77142	-2.16079	3.32321	4.54165	6.97115	7.7579
ZOLINZA	SUNITINIB	VCAP	18.8485	16.3356	17.5921	5.64978	3.82546	-1.29621	5.05766	11.9828	12.6439	14.7874
ZOLINZA	SUNITINIB	UWB1289BRCA1	24.9116	22.4636	23.6876	11.7879	10.2532	9.96271	16.9036	16.4706	19.4139	20.0791
ZOLINZA	SUNITINIB	UWB1289	24.9546	23.7267	24.3407	9.0938	4.48205	6.9129	5.40401	15.7196	19.157	20.0301
ZOLINZA	SUNITINIB	UACC62	22.6405	21.2508	21.9457	5.15277	3.40926	2.30355	0.101632	14.9042	16.3719	18.4249
ZOLINZA	SUNITINIB	T47D	19.0478	22.8842	20.966	14.4039	13.5737	7.27381	13.7653	18.1425	18.1425	19.5542
ZOLINZA	SUNITINIB	SW837	21.6932	19.145	20.4191	0.906921	-0.961237	-3.67839	-1.64279	12.6038	15.2701	16.5114
ZOLINZA	SUNITINIB	SW620	34.3558	24.4905	29.4231	5.75377	4.82746	0.855159	4.05183	18.7435	23.0275	24.0833
ZOLINZA	SUNITINIB	SKOV3	23.1167	25.8495	24.4831	4.58957	2.79181	-0.136009	2.16113	17.383	20.5552	20.9331
ZOLINZA	SUNITINIB	SKMES1	17.3155	23.8426	20.5791	4.04466	1.90973	-0.138142	3.37095	14.8851	17.6823	17.7321
ZOLINZA	SUNITINIB	SKMEL30	22.4863	18.2348	20.3605	4.31871	1.52568	-0.00251247	14.7336	13.9329	16.4558	17.1467
ZOLINZA	SUNITINIB	RPMI7951	14.0431	10.9547	12.4989	2.88986	1.67561	0.865349	2.76154	7.9936	8.3544	10.2462
ZOLINZA	SUNITINIB	RKO	21.7231	26.9498	24.3364	5.14045	2.43891	1.16078	1.1354	16.8193	20.3482	20.5778
ZOLINZA	SUNITINIB	PA1	34.6059	36.217	35.4115	14.0492	10.7705	9.49224	10.7595	24.2034	26.9916	29.8074
ZOLINZA	SUNITINIB	OVCAR3	7.5894	9.1992	8.3943	2.89064	2.30091	-5.97718	1.5247	4.5709	4.5709	6.4826
ZOLINZA	SUNITINIB	OV90	5.8179	6.4886	6.15325	4.11352	3.72946	-0.77585	0.254123	4.31055	4.31055	5.2319
ZOLINZA	SUNITINIB	OCUBM	31.4397	24.0859	27.7628	2.04878	-0.88689	-3.19732	0.60879	14.6608	18.7218	21.2118
ZOLINZA	SUNITINIB	NCIH460	8.2547	8.9638	8.60925	6.22503	5.37039	4.78936	4.73133	6.15535	6.15535	7.3823
ZOLINZA	SUNITINIB	NCIH23	21.4183	26.9168	24.1675	5.9467	4.40051	0.841277	4.35773	17.2873	20.0029	20.7274
ZOLINZA	SUNITINIB	NCIH2122	32.2444	26.3753	29.3098	9.10539	6.89332	2.94308	7.70783	21.3985	22.3088	25.3542
ZOLINZA	SUNITINIB	NCIH1650	11.0911	10.2491	10.6701	1.04053	-1.37326	-1.49668	2.96012	7.0357	8.1893	8.8529
ZOLINZA	SUNITINIB	MDAMB436	19.8778	14.2859	17.0818	4.60311	0.647527	2.06984	13.7772	11.1796	14.0854	14.1307
ZOLINZA	SUNITINIB	LOVO	39.6012	36.256	37.9286	11.3478	7.22369	8.11903	6.23943	20.2303	28.3113	29.0795
ZOLINZA	SUNITINIB	LNCAP	22.2881	15.9542	19.1212	-3.27171	-7.18807	-6.31959	2.92284	9.35795	11.935	14.2395
ZOLINZA	SUNITINIB	KPL1	29.1749	29.6739	29.4244	9.73466	6.90803	7.0677	4.25554	18.4145	23.4566	23.9194
ZOLINZA	SUNITINIB	HT29	34.6082	32.4511	33.5296	10.3883	8.04779	6.15392	6.61006	23.0521	26.3543	28.2909
ZOLINZA	SUNITINIB	HT144	14.6172	14.0391	14.3282	1.84671	0.322023	-0.541309	5.01807	8.16805	9.57495	11.2481
ZOLINZA	SUNITINIB	HCT116	40.7111	39.6441	40.1776	8.27608	6.1767	2.58725	5.65229	29.1138	33.2504	34.6457
ZOLINZA	SUNITINIB	ES2	27.7289	23.9243	25.8266	6.26639	4.48344	2.68536	2.55329	18.5125	20.2406	22.1696
ZOLINZA	SUNITINIB	EFM192B	10.6802	10.0814	10.3808	3.25626	2.6994	-4.54865	3.71681	6.5139	6.5139	8.44735
ZOLINZA	SUNITINIB	DLD1	23.0402	14.7935	18.9169	7.47781	6.14312	2.99578	4.74939	12.9341	15.6944	15.9255
ZOLINZA	SUNITINIB	CAOV3	25.1286	18.8541	21.9913	5.22995	2.99083	1.84108	4.60595	14.1074	17.4624	18.0494
ZOLINZA	SUNITINIB	A427	26.9824	23.3922	25.1873	-2.07967	-6.47582	-6.53287	-4.82552	5.2171	11.8894	15.2022
ZOLINZA	SUNITINIB	A375	21.1435	16.7134	18.9284	6.07968	4.95711	2.47177	3.65165	10.695	13.9654	14.8117
ZOLINZA	SUNITINIB	A2780	29.9024	23.6753	26.7889	8.20576	6.55971	2.71602	5.56945	17.2307	21.7202	22.0098
ZOLINZA	SUNITINIB	A2058	26.6298	31.8216	29.2257	9.45558	7.59134	4.55998	7.87465	21.8949	24.9935	25.5603
ZOLINZA	SORAFENIB	ZR751	21.5099	30.6453	26.0776	0.180608	-1.26636	-5.30744	3.42875	18.7456	22.0746	22.4116
ZOLINZA	SORAFENIB	VCAP	27.0999	18.5341	22.817	7.3896	4.67094	2.2921	4.51498	14.9973	17.8688	18.9072
ZOLINZA	SORAFENIB	UWB1289BRCA1	36.0148	32.1065	34.0606	6.04626	4.3381	3.00314	4.45363	21.6824	25.9561	27.8715
ZOLINZA	SORAFENIB	UWB1289	39.638	35.2865	37.4622	16.4934	14.2665	13.5496	12.0744	25.0955	30.2791	31.2789
ZOLINZA	SORAFENIB	UACC62	30.2292	37.1704	33.6998	6.01407	3.86055	0.731957	3.35614	23.5823	28.126	28.641
ZOLINZA	SORAFENIB	T47D	27.0028	19.8292	23.416	10.4075	9.02826	6.69414	7.59784	15.8451	18.6686	19.6305
ZOLINZA	SORAFENIB	SW837	32.512	34.3217	33.4168	4.33341	2.43555	-1.21538	4.3526	23.9664	28.2678	28.6916
ZOLINZA	SORAFENIB	SW620	29.216	35.7043	32.4601	7.3635	5.81421	2.06487	5.59659	24.1939	28.1761	28.327
ZOLINZA	SORAFENIB	SKOV3	24.4524	32.2925	28.3725	7.44323	5.26064	2.21597	6.51697	21.5629	24.4445	24.9676
ZOLINZA	SORAFENIB	SKMES1	18.6835	24.6571	21.6703	4.11798	2.07367	-0.327941	2.32139	15.5688	18.4656	18.6195
ZOLINZA	SORAFENIB	SKMEL30	33.7147	31.9342	32.8244	12.8973	11.8245	9.37764	9.4433	22.4937	26.3986	27.6591
ZOLINZA	SORAFENIB	RPMI7951	20.9488	25.3736	23.1612	1.79457	-0.379543	-2.91566	0.274146	14.5185	18.663	18.8399
ZOLINZA	SORAFENIB	RKO	29.4564	32.8446	31.1505	10.0361	7.45305	6.10111	6.42304	23.4273	27.1622	27.2889
ZOLINZA	SORAFENIB	PA1	42.6339	38.4198	40.5268	8.72885	5.80838	4.37028	5.01352	22.9364	31.3563	31.7316
ZOLINZA	SORAFENIB	OVCAR3	11.1836	10.2191	10.7013	2.15331	0.456119	-3.71699	2.04046	5.21685	6.87795	7.9591
ZOLINZA	SORAFENIB	OV90	25.752	31.7252	28.7386	8.26829	6.77995	4.52468	6.40097	22.2538	24.0965	25.4962
ZOLINZA	SORAFENIB	OCUBM	39.2703	31.7164	35.4933	4.52573	2.79445	-0.460835	1.99007	19.0962	26.4523	27.2948
ZOLINZA	SORAFENIB	NCIH460	27.3028	37.1494	32.2261	10.0042	8.19385	5.60672	7.36067	25.0956	27.5495	28.6609
ZOLINZA	SORAFENIB	NCIH2122	34.6608	34.5914	34.6261	8.42281	4.93066	3.47449	4.40571	23.2549	27.6251	28.9405
ZOLINZA	SORAFENIB	MSTO	34.5954	40.0418	37.3186	16.5718	12.3101	14.9241	11.849	10.0724	21.9723	23.6955
ZOLINZA	SORAFENIB	MDAMB436	20.774	24.7303	22.7522	5.02457	2.78369	1.57316	-0.0260235	16.4769	19.4733	19.6146
ZOLINZA	SORAFENIB	LOVO	34.9425	35.051	34.9968	3.08004	-0.385806	-2.08807	0.587174	21.5042	26.9158	28.2505
ZOLINZA	SORAFENIB	LNCAP	37.0378	31.5206	34.2792	12.1488	8.50632	8.948	8.12281	19.7864	26.9726	27.0328
ZOLINZA	SORAFENIB	KPL1	33.2097	28.2463	30.728	3.57822	1.55475	0.829362	-1.91573	17.9208	22.9629	24.3244
ZOLINZA	SORAFENIB	HT29	36.7948	27.1498	31.9723	3.32086	1.32876	-1.92046	0.594195	17.2291	24.4044	24.6007
ZOLINZA	SORAFENIB	HT144	28.6292	37.8914	33.2603	5.10416	3.07951	-0.0533153	3.34891	23.6013	28.3545	28.4308
ZOLINZA	SORAFENIB	HCT116	39.5043	38.5688	39.0366	6.56171	4.5731	0.963928	3.93434	27.1631	32.1094	33.0998
ZOLINZA	SORAFENIB	ES2	29.5183	33.1348	31.3265	6.29207	4.1659	0.833608	3.44399	21.4131	25.7405	26.3698
ZOLINZA	SORAFENIB	EFM192B	20.4926	21.051	20.7718	6.51402	4.53008	1.92733	3.87151	14.0005	16.9049	17.3862
ZOLINZA	SORAFENIB	DLD1	26.5452	35.0797	30.8125	9.182	7.30154	4.09323	6.81399	23.3581	26.5806	27.0853
ZOLINZA	SORAFENIB	CAOV3	25.4518	28.8487	27.1502	8.95866	6.51615	5.89388	2.94257	20.8803	23.7952	24.0153
ZOLINZA	SORAFENIB	A427	35.7209	31.268	33.4945	7.58297	2.93364	4.20768	2.29962	10.4483	20.1966	21.9714
ZOLINZA	SORAFENIB	A2780	37.9487	32.4336	35.1912	6.11838	5.28752	1.41856	3.78898	22.0532	26.5427	28.6222
ZOLINZA	SORAFENIB	A2058	31.4929	26.6592	29.076	7.21074	5.02042	1.82639	6.67853	21.9733	24.8438	25.5247
ZOLINZA	SN-38	ZR751	20.9003	12.7177	16.809	2.60259	-0.634165	1.9678	6.75466	8.3591	12.3621	12.5841
ZOLINZA	SN-38	VCAP	21.0647	16.6351	18.8499	8.12307	7.79289	7.67999	6.97516	13.9017	13.9017	16.3758
ZOLINZA	SN-38	UWB1289BRCA1	21.8349	12.2193	17.0271	6.14333	3.40591	5.26541	7.70328	10.1623	12.7534	13.5947
ZOLINZA	SN-38	UWB1289	34.1086	24.683	29.3958	6.69222	4.02066	3.6038	4.53874	13.6901	18.8737	21.543
ZOLINZA	SN-38	UACC62	26.367	25.5394	25.9532	6.5591	4.79901	4.06522	5.54861	16.9243	20.3794	21.4388
ZOLINZA	SN-38	T47D	18.1405	13.3112	15.7258	6.66357	5.0967	4.86289	9.3615	11.1748	12.9023	13.4504
ZOLINZA	SN-38	SW837	23.4682	23.7498	23.609	4.14789	2.52756	2.73669	1.11535	15.6895	18.46	19.6493
ZOLINZA	SN-38	SW620	22.6387	24.6495	23.6441	8.98529	7.37694	6.50619	16.2891	13.6617	17.9457	18.6529
ZOLINZA	SN-38	SKOV3	18.9444	12.0647	15.5046	6.77411	5.54614	4.90175	6.52602	10.5661	11.5767	13.0353
ZOLINZA	SN-38	SKMES1	15.2565	11.7317	13.4941	7.94075	7.13476	7.50374	5.67385	10.5973	10.5973	12.0457
ZOLINZA	SN-38	SKMEL30	22.0593	12.8026	17.4309	6.21935	4.685	3.99688	4.59192	11.6029	13.5261	14.5169
ZOLINZA	SN-38	RPMI7951	22.4413	17.2036	19.8224	6.27211	4.57461	3.94615	4.30335	13.1568	15.6779	16.4897
ZOLINZA	SN-38	RKO	20.6677	17.8576	19.2627	6.03676	4.14188	4.21189	0.870635	13.124	15.2744	16.1933
ZOLINZA	SN-38	PA1	45.8925	42.017	43.9548	17.0778	12.7437	14.264	12.5908	23.546	31.9659	33.7504
ZOLINZA	SN-38	OVCAR3	17.9818	16.1955	17.0887	1.03708	0.448038	0.0045861	6.92975	8.40205	12.2255	12.7454
ZOLINZA	SN-38	OV90	12.7802	15.7386	14.2594	6.2529	4.51752	4.27563	4.00424	9.2477	11.0904	11.7535
ZOLINZA	SN-38	OCUBM	40.3174	37.5093	38.9134	5.40846	3.47731	2.25722	3.2948	23.7527	29.8724	31.333
ZOLINZA	SN-38	NCIH520	22.2634	19.905	21.0842	4.68975	3.04483	2.65427	3.69719	13.0831	15.9301	17.0837
ZOLINZA	SN-38	NCIH460	8.8778	6.1292	7.5035	5.6407	4.35785	5.186	7.96157	4.0785	5.0496	5.791
ZOLINZA	SN-38	NCIH23	13.3733	11.7464	12.5599	2.3485	0.94395	0.388568	0.879829	4.03385	8.19845	8.29685
ZOLINZA	SN-38	NCIH2122	35.6221	36.2879	35.955	13.4608	9.42783	10.9279	9.27814	18.0705	25.0715	27.0127
ZOLINZA	SN-38	NCIH1650	8.4176	6.5323	7.47495	1.48884	0.747643	0.0861793	-1.32232	3.03345	4.99415	5.2542
ZOLINZA	SN-38	MSTO	44.8966	44.3729	44.6347	24.8476	23.5796	22.1641	24.4448	28.5644	32.7348	36.5996
ZOLINZA	SN-38	MDAMB436	20.2768	21.3983	20.8376	6.25669	4.37141	4.62903	-1.55868	14.1199	17.1164	17.4788
ZOLINZA	SN-38	LOVO	30.0479	21.7752	25.9115	4.38293	2.32321	2.88851	4.97567	13.6235	17.8305	19.7675
ZOLINZA	SN-38	LNCAP	29.4143	20.6254	25.0198	6.90375	3.65703	5.55045	10.3304	14.5838	17.8336	19.8018
ZOLINZA	SN-38	KPL1	17.0687	16.8271	16.9479	3.72158	1.66326	2.91449	2.68715	10.9144	11.9058	13.9312
ZOLINZA	SN-38	HT29	30.8748	21.7304	26.3026	6.78064	5.07694	4.70021	5.01216	13.0432	19.1273	19.6729
ZOLINZA	SN-38	HT144	18.8056	11.5351	15.1703	4.2827	1.79887	3.73452	5.3601	7.88235	10.4171	11.5263
ZOLINZA	SN-38	ES2	28.5708	19.2532	23.912	7.76043	5.43082	5.24683	13.0466	12.0368	17.6228	17.9744
ZOLINZA	SN-38	EFM192B	20.0653	14.1332	17.0993	5.57265	3.92432	2.63158	3.90086	5.50155	9.36845	11.3004
ZOLINZA	SN-38	DLD1	9.8371	9.2978	9.56745	2.9616	1.64517	2.52954	4.54551	6.20855	6.34495	7.888
ZOLINZA	SN-38	CAOV3	20.0678	22.5929	21.3303	3.06959	1.67574	-2.34359	-1.10118	7.33785	10.6928	14.3341
ZOLINZA	SN-38	A375	11.8355	10.626	11.2308	7.19666	6.09141	4.40464	4.56122	2.19615	5.46655	6.71345
ZOLINZA	SN-38	A2780	31.8733	34.8737	33.3735	10.0694	8.36505	7.15937	8.60715	22.808	27.2975	28.0907
ZOLINZA	SN-38	A2058	22.1117	23.9488	23.0302	5.83486	3.95735	2.31527	5.03964	8.47305	12.7052	15.7516
ZOLINZA	PD325901	ZR751	21.3657	13.1757	17.2707	4.23325	3.94938	3.28859	8.70001	5.8759	9.8789	11.5733
ZOLINZA	PD325901	VCAP	15.8016	12.2572	14.0294	6.29032	6.42536	5.91569	5.20748	9.0812	9.0812	11.5553
ZOLINZA	PD325901	UWB1289BRCA1	13.4432	7.7162	10.5797	2.12528	0.241413	1.55555	1.8808	5.5347	6.306	8.0572
ZOLINZA	PD325901	UWB1289	21.1419	14.4967	17.8193	5.83693	3.64504	5.25872	5.70696	11.0123	12.6357	14.4158
ZOLINZA	PD325901	UACC62	30.6117	32.8017	31.7067	-0.636556	-1.97693	-2.91943	-1.88943	8.4004	13.9742	20.0535
ZOLINZA	PD325901	T47D	10.9789	10.2416	10.6103	6.23073	5.81507	5.84433	6.3543	7.78675	7.78675	9.1985
ZOLINZA	PD325901	SW837	27.2847	22.1008	24.6928	2.55806	1.34841	0.457559	0.495809	7.84695	12.996	16.2698
ZOLINZA	PD325901	SW620	30.1047	29.6607	29.8827	-0.466134	0.331493	-2.06573	-0.285837	4.9029	9.1869	17.3928
ZOLINZA	PD325901	SKOV3	15.5506	11.5104	13.5305	5.90354	4.3853	5.46482	5.01376	9.2857	9.6026	11.4081
ZOLINZA	PD325901	SKMES1	21.2532	14.905	18.0791	-0.431149	-1.91445	-2.95909	-1.77203	3.0553	5.9521	10.5672
ZOLINZA	PD325901	SKMEL30	35.5686	29.8668	32.7177	2.84134	1.77257	-0.79956	2.14749	10.8275	14.7323	21.7726
ZOLINZA	PD325901	RPMI7951	23.0929	14.8983	18.9956	2.76186	1.75741	1.15705	3.02064	4.9222	9.0667	11.9589
ZOLINZA	PD325901	RKO	15.2031	12.4294	13.8163	1.56823	-2.24947	0.989304	-2.82779	6.02925	9.82795	9.92275
ZOLINZA	PD325901	OVCAR3	12.9369	10.0959	11.5164	5.19791	3.21394	4.70191	6.106	6.1922	7.693	8.8543
ZOLINZA	PD325901	NCIH460	4.6327	4.9131	4.7729	0.743326	-0.409509	-0.0595541	-0.257757	0.805	2.319	2.78895
ZOLINZA	PD325901	NCIH23	18.0652	11.5051	14.7852	-0.965708	-1.4322	-2.46777	6.55266	2.54685	6.71145	8.666
ZOLINZA	PD325901	NCIH2122	31.2732	24.8241	28.0487	9.59531	6.70538	8.11249	13.4405	17.6833	21.0477	22.866
ZOLINZA	PD325901	NCIH1650	0	6.1711	3.08555	0.967029	-0.455138	0.650306	2.13156	0.60475	0.60475	1.84515
ZOLINZA	PD325901	MDAMB436	15.8512	12.5354	14.1933	5.04684	2.30477	4.66291	4.22365	9.1454	11.1969	11.6694
ZOLINZA	PD325901	LOVO	35.3697	30.0807	32.7252	7.10311	2.6971	5.13959	2.93442	8.0435	16.1245	20.3844
ZOLINZA	PD325901	LNCAP	22.6877	21.1253	21.9065	6.98379	6.04437	6.47454	5.44257	14.7203	14.7203	18.3134
ZOLINZA	PD325901	KPL1	18.1861	9.0934	13.6397	-1.41742	-1.29391	-1.79113	0.316053	8.59765	8.59765	11.1187
ZOLINZA	PD325901	HT29	37.0724	29.0122	33.0423	3.83579	1.8514	1.37557	1.41356	9.5824	16.7577	21.3123
ZOLINZA	PD325901	HT144	20.7685	19.0369	19.9027	-2.18589	-3.38783	-4.30652	-3.5597	1.2692	6.0224	10.586
ZOLINZA	PD325901	EFM192B	11.6061	10.3427	10.9744	4.16542	3.79261	3.71093	4.36809	7.1075	7.1075	9.04095
ZOLINZA	PD325901	DLD1	11.8757	10.8256	11.3506	4.42896	3.06148	4.17562	5.53209	8.12815	8.12815	9.7394
ZOLINZA	PD325901	CAOV3	16.2434	10.417	13.3302	2.75429	0.587393	2.10974	3.55796	5.1783	8.5333	9.25425
ZOLINZA	PD325901	A427	11.7475	16.9189	14.3332	-6.44011	-9.98534	-7.47574	-6.53959	-4.4676	1.0353	4.9328
ZOLINZA	PD325901	A375	18.111	15.522	16.8165	-4.35648	-5.24595	-6.55058	-2.91212	-1.6802	1.5902	7.56815
ZOLINZA	PD325901	A2780	23.5734	16.8668	20.2201	7.72477	5.03792	6.38245	15.3195	10.1018	14.5913	15.161
ZOLINZA	PD325901	A2058	20.0997	15.2461	17.6729	4.36473	2.76658	2.8222	1.54316	10.5914	13.4407	14.1321
ZOLINZA	OXALIPLATIN	ZR751	21.0679	24.6154	22.8417	5.72449	2.84742	2.52608	4.54241	15.5139	18.8387	19.1778
ZOLINZA	OXALIPLATIN	VCAP	24.5147	22.6205	23.5676	11.4168	9.48904	7.7336	12.4873	17.0562	18.6194	20.3119
ZOLINZA	OXALIPLATIN	UWB1289BRCA1	27.9257	28.2238	28.0748	12.4864	10.0043	10.6561	8.47684	19.9956	23.8011	24.0352
ZOLINZA	OXALIPLATIN	UWB1289	31.0822	23.6682	27.3752	9.19718	4.43081	7.09678	6.26973	16.4165	21.6001	21.8958
ZOLINZA	OXALIPLATIN	UACC62	27.5939	18.6252	23.1095	4.05531	2.40341	0.87088	1.43906	10.9325	16.5063	17.021
ZOLINZA	OXALIPLATIN	T47D	11.9558	10.9654	11.4606	3.16469	1.36597	-0.0559897	6.26445	6.7793	8.6371	9.11995
ZOLINZA	OXALIPLATIN	SW837	31.4336	24.1617	27.7976	9.59107	8.16019	6.20124	20.8684	16.7948	21.9438	22.2962
ZOLINZA	OXALIPLATIN	SW620	27.2274	35.1345	31.181	6.01494	5.21804	1.57794	6.46072	20.3933	24.6773	25.7871
ZOLINZA	OXALIPLATIN	SKOV3	19.478	18	18.739	8.02551	6.45433	4.84081	11.6249	13.3638	14.8111	16.0514
ZOLINZA	OXALIPLATIN	SKMES1	17.1111	15.5927	16.3519	5.63633	4.01529	2.72463	0.656122	11.2137	13.4551	13.7828
ZOLINZA	OXALIPLATIN	RPMI7951	23.4991	18.6252	21.0621	7.91555	5.87326	4.25008	5.63662	13.7453	16.9176	17.4037
ZOLINZA	OXALIPLATIN	RKO	15.7505	10.8609	13.3057	0.762592	-1.5404	-1.87969	-4.12947	6.6785	9.3174	9.9921
ZOLINZA	OXALIPLATIN	PA1	45.2999	39.5795	42.4397	3.74603	1.66126	0.572844	2.38477	17.2702	25.6901	29.855
ZOLINZA	OXALIPLATIN	OVCAR3	19.3012	10.728	15.0146	6.66267	4.53564	3.96012	10.5651	8.6313	11.1912	11.823
ZOLINZA	OXALIPLATIN	OV90	13.3694	18.5302	15.9498	6.96414	4.28103	5.05952	13.0873	10.7496	12.5923	13.3497
ZOLINZA	OXALIPLATIN	NCIH23	23.5374	25.0215	24.2795	4.25202	2.63657	-0.0745703	4.02039	15.3006	19.4652	19.79
ZOLINZA	OXALIPLATIN	NCIH2122	34.4463	29.5378	31.992	10.672	8.38746	6.65255	8.02456	22.4763	24.991	27.2342
ZOLINZA	OXALIPLATIN	NCIH1650	17.9553	18.9655	18.4604	5.3436	2.47949	3.08271	11.1278	12.7902	15.271	15.6253
ZOLINZA	OXALIPLATIN	MSTO	39.4104	44.4026	41.9065	22.1523	20.3611	11.9116	24.7397	27.2057	30.0066	34.5561
ZOLINZA	OXALIPLATIN	MDAMB436	26.0994	21.206	23.6527	2.56408	1.60509	0.763632	-3.02978	10.5788	13.5752	17.1157
ZOLINZA	OXALIPLATIN	LNCAP	38.012	38.3785	38.1953	10.0174	7.17688	6.81137	7.83489	25.6682	31.0091	31.9317
ZOLINZA	OXALIPLATIN	KPL1	18.7422	16.9314	17.8368	3.13489	1.5711	-1.36754	4.18256	11.6653	12.7947	14.751
ZOLINZA	OXALIPLATIN	HT144	17.1586	12.83	14.9943	3.41154	1.30049	1.22855	4.7861	8.9551	10.2411	11.9747
ZOLINZA	OXALIPLATIN	ES2	25.4762	17.7451	21.6106	4.31716	2.63139	0.77078	2.83774	13.5434	16.0247	17.577
ZOLINZA	OXALIPLATIN	EFM192B	28.5703	35.3621	31.9662	8.68487	7.04965	5.69218	7.65574	21.4253	25.2922	26.6958
ZOLINZA	OXALIPLATIN	DLD1	17.0811	12.3936	14.7373	3.74999	2.17323	-0.246182	1.73689	9.51765	11.5148	12.1275
ZOLINZA	OXALIPLATIN	COLO320DM	37.3822	27.401	32.3916	7.5439	5.89498	0.508663	5.35381	22.1889	24.8184	27.2902
ZOLINZA	OXALIPLATIN	CAOV3	18.283	19.3638	18.8234	5.57812	3.08056	3.55801	-4.14001	11.9507	15.3057	15.387
ZOLINZA	OXALIPLATIN	A427	23.1128	30.9936	27.0532	1.21393	0.28408	-3.71032	4.24878	12.0257	13.7553	19.5395
ZOLINZA	OXALIPLATIN	A375	6.9978	8.3679	7.68285	2.09759	0.667147	-1.62026	0.460332	2.99545	4.41245	5.33915
ZOLINZA	OXALIPLATIN	A2780	38.0293	41.1221	39.5757	17.6728	16.2236	13.4873	15.8898	28.7987	33.2882	34.1872
ZOLINZA	OXALIPLATIN	A2058	19.9397	15.4041	17.6719	6.44582	4.89471	2.93011	3.94626	11.6706	13.4397	14.6713
ZOLINZA	MK-8776	ZR751	10.9107	9.4509	10.1808	-1.42201	-4.35715	-2.70179	3.21437	3.1021	6.1778	6.64145
ZOLINZA	MK-8776	VCAP	22.4019	17.8181	20.11	8.45364	6.26491	4.04528	10.019	12.7577	15.1618	16.4338
ZOLINZA	MK-8776	UWB1289BRCA1	37.7489	40.9642	39.3565	1.29164	-0.11295	-3.99068	1.80087	18.4505	22.7242	28.9035
ZOLINZA	MK-8776	UWB1289	38.6583	40.5424	39.6003	5.32524	3.87929	0.126058	3.78641	17.2736	22.4572	28.437
ZOLINZA	MK-8776	UACC62	23.8053	15.8449	19.8251	5.36468	3.09671	0.223459	5.84506	11.1663	14.2513	15.4957
ZOLINZA	MK-8776	T47D	3.157	6.6215	4.88925	0.401852	0.287647	-4.01169	1.91269	2.06575	2.06575	3.4775
ZOLINZA	MK-8776	SW620	16.2691	12.1353	14.2022	2.97917	2.62321	-6.38156	3.37425	9.9182	9.9182	12.0602
ZOLINZA	MK-8776	SKOV3	32.9328	37.0165	34.9746	11.8121	9.91677	8.56227	10.7515	25.8637	29.7916	30.4192
ZOLINZA	MK-8776	SKMES1	44.7516	41.7762	43.2639	6.61146	5.75877	1.61486	5.42113	23.0966	25.9934	33.1803
ZOLINZA	MK-8776	SKMEL30	31.0953	37.8476	34.4715	13.4173	11.7782	10.9353	12.8497	25.4115	29.3163	29.9415
ZOLINZA	MK-8776	RPMI7951	38.7799	40.982	39.8809	15.2801	13.3591	12.7548	14.0045	29.1238	33.2683	34.5024
ZOLINZA	MK-8776	RKO	30.0927	21.978	26.0354	4.37704	2.18865	1.66987	1.84857	11.7661	15.7544	18.9007
ZOLINZA	MK-8776	OCUBM	31.6194	28.3769	29.9981	3.31315	2.47179	-0.681333	1.20284	15.7393	20.9571	22.8687
ZOLINZA	MK-8776	NCIH460	3.5202	6.2553	4.88775	2.5098	1.64392	1.26628	3.22061	2.33985	2.43385	3.6138
ZOLINZA	MK-8776	NCIH23	41.2353	33.2514	37.2433	8.11161	6.48043	4.75762	6.7849	21.3443	25.5089	29.2938
ZOLINZA	MK-8776	NCIH2122	40.5841	42.5125	41.5483	16.5952	12.3031	13.8184	13.403	26.5089	33.5099	34.0286
ZOLINZA	MK-8776	NCIH1650	16.0335	18.8237	17.4286	4.17095	2.31064	2.48759	-4.66516	11.7373	14.2181	14.583
ZOLINZA	MK-8776	MSTO	44.9409	45.0882	45.0145	17.5634	16.0937	14.9004	16.427	24.121	33.1146	34.5678
ZOLINZA	MK-8776	MDAMB436	27.0856	29.2795	28.1825	9.52534	7.45961	7.70588	6.06612	20.0074	23.0038	24.095
ZOLINZA	MK-8776	LOVO	40.4196	37.615	39.0173	7.90147	4.24412	4.8035	3.66611	16.5892	24.6702	27.8033
ZOLINZA	MK-8776	LNCAP	27.196	20.2626	23.7293	5.56906	1.20202	2.283	10.5736	11.2375	16.5431	17.4834
ZOLINZA	MK-8776	KPL1	15.2268	17.1159	16.1714	0.343225	-4.27415	-0.994447	5.7769	5.80485	10.8469	10.9881
ZOLINZA	MK-8776	HT29	30.9309	26.7179	28.8244	6.92729	5.23056	1.9223	11.2396	18.6534	21.6491	23.7389
ZOLINZA	MK-8776	HT144	22.8322	16.2945	19.5633	5.93518	4.4834	2.31836	0.361697	10.5682	14.8102	15.0658
ZOLINZA	MK-8776	ES2	39.2599	38.2286	38.7443	13.2906	11.4315	10.4045	11.9429	25.8331	31.4191	32.2887
ZOLINZA	MK-8776	EFM192B	27.945	21.5091	24.727	3.1585	2.20839	0.373728	0.682965	11.635	15.5019	18.181
ZOLINZA	MK-8776	DLD1	11.3471	10.3396	10.8434	4.58612	3.1869	0.970741	4.85947	6.85405	7.62085	8.8487
ZOLINZA	MK-8776	COLO320DM	38.285	33.1522	35.7186	11.0949	9.54596	5.82251	9.55673	25.2729	28.1454	30.4957
ZOLINZA	MK-8776	CAOV3	24.2792	22.8062	23.5427	3.59434	2.44515	2.37725	2.1712	8.7706	12.1256	16.1566
ZOLINZA	MK-8776	A427	24.3615	29.2552	26.8083	1.57186	-1.24749	-1.47244	-2.65973	6.68655	13.5104	16.7474
ZOLINZA	MK-8776	A375	28.9829	31.6104	30.2966	12.0094	10.7221	9.80182	11.6048	24.1577	27.0263	27.2272
ZOLINZA	MK-8776	A2780	25.0074	22.015	23.5112	10.7948	9.33037	6.95633	13.7922	17.7904	19.0217	20.6508
ZOLINZA	MK-8669	ZR751	23.7313	17.8609	20.7961	4.95867	4.29868	3.22004	5.31219	7.5116	11.5146	14.1539
ZOLINZA	MK-8669	VCAP	20.7909	16.9751	18.883	5.2501	4.25736	4.68106	6.94392	13.2651	13.9348	16.0741
ZOLINZA	MK-8669	UWB1289BRCA1	20.109	16.2784	18.1937	6.66729	3.76502	6.06491	8.42065	11.2964	13.92	14.745
ZOLINZA	MK-8669	UWB1289	23.8808	17.0848	20.4828	2.75403	-0.992408	1.58818	5.03532	9.6736	14.8572	15.0782
ZOLINZA	MK-8669	UACC62	23.6022	15.355	19.4786	1.95713	-0.494093	1.32205	4.32914	10.1586	13.9048	14.8186
ZOLINZA	MK-8669	T47D	19.296	19.6574	19.4767	9.6399	7.81995	8.40414	14.2233	14.3527	16.6532	16.9147
ZOLINZA	MK-8669	SW837	22.4617	17.0153	19.7385	5.68093	4.60626	5.22089	4.76975	14.4639	14.5895	17.1012
ZOLINZA	MK-8669	SW620	17.2957	11.4919	14.3938	2.81607	0.731758	1.97956	4.8154	7.1799	10.1098	10.7868
ZOLINZA	MK-8669	SKOV3	25.4277	17.1918	21.3098	8.22082	5.1684	7.30517	12.6658	12.4967	16.4246	16.9032
ZOLINZA	MK-8669	SKMES1	13.184	12.0384	12.6112	4.76568	3.28131	4.088	4.39246	9.3132	9.7144	10.9622
ZOLINZA	MK-8669	RPMI7951	27.4723	25.0182	26.2452	7.66113	7.58616	6.59772	4.95017	10.8169	14.9614	18.5311
ZOLINZA	MK-8669	RKO	25.8834	23.8971	24.8903	12.042	10.2149	11.4991	7.50966	19.3175	20.902	22.1039
ZOLINZA	MK-8669	OVCAR3	14.7763	10.1748	12.4756	4.66413	3.40578	3.80715	0.269746	6.34375	8.65215	9.40965
ZOLINZA	MK-8669	OV90	24.6419	20.9704	22.8062	7.45249	6.64625	5.99724	4.9685	11.4088	13.2515	17.1075
ZOLINZA	MK-8669	NCIH520	23.312	27.5568	25.4344	4.32417	2.72658	2.65953	2.84024	14.9278	20.0819	20.1811
ZOLINZA	MK-8669	NCIH460	4.3357	7.694	6.01485	2.49131	1.58436	2.453	2.76823	3.56095	3.56095	4.7879
ZOLINZA	MK-8669	NCIH2122	33.0031	23.4748	28.239	9.61616	9.22438	9.3861	9.08864	21.1413	21.238	24.6901
ZOLINZA	MK-8669	NCIH1650	13.2873	9.0168	11.152	3.20513	1.82188	2.36328	-3.47931	5.24065	7.72145	8.19635
ZOLINZA	MK-8669	MSTO	33.098	40.3496	36.7238	14.0986	13.3247	13.465	17.6102	21.7939	24.8239	29.2588
ZOLINZA	MK-8669	MDAMB436	22.2972	14.4515	18.3743	4.504	0.919344	3.4973	8.78349	10.2785	13.275	14.3264
ZOLINZA	MK-8669	LOVO	29.7146	21.6986	25.7066	5.19792	1.73129	4.03532	10.6599	10.763	17.6256	18.2348
ZOLINZA	MK-8669	KPL1	26.5938	26.3934	26.4936	8.66952	6.57625	7.35136	6.44175	18.2957	21.4515	22.3946
ZOLINZA	MK-8669	HT29	30.8698	21.0003	25.9351	6.09843	3.84547	5.22415	6.48165	15.3415	18.7598	20.6382
ZOLINZA	MK-8669	HT144	16.8395	11.4649	14.1522	1.35422	-0.260555	0.954825	3.36967	8.2776	9.399	11.2149
ZOLINZA	MK-8669	HCT116	24.6971	15.45	20.0735	1.90255	1.75397	1.78472	1.52019	13.1463	13.1463	16.6099
ZOLINZA	MK-8669	EFM192B	22.7481	16.3583	19.5532	6.91149	5.57206	5.15895	3.5882	8.6708	12.5377	14.112
ZOLINZA	MK-8669	DLD1	12.7307	11.6611	12.1959	4.5592	3.02337	3.77003	6.36044	7.3955	8.9734	9.7957
ZOLINZA	MK-8669	CAOV3	22.3369	17.8419	20.0894	8.31817	4.33083	7.54296	25.1333	12.5691	15.9241	16.3292
ZOLINZA	MK-8669	A427	21.6039	29.1583	25.3811	3.85374	2.98818	3.27226	0.436178	8.2669	12.0832	16.824
ZOLINZA	MK-8669	A375	10.3176	10.2972	10.3074	5.7852	4.91402	5.50898	5.09672	6.9879	7.037	8.64765
ZOLINZA	MK-8669	A2780	36.2613	35.8467	36.054	16.9287	15.6772	14.8587	14.215	23.2542	27.7437	29.6541
ZOLINZA	MK-8669	A2058	26.3138	24.5751	25.4444	9.04404	7.70858	8.07619	4.92909	19.0403	21.2123	22.2424
ZOLINZA	MK-5108	ZR751	16.4069	11.3597	13.8833	1.66654	0.314748	-0.658668	-1.12765	7.244	9.8803	10.5636
ZOLINZA	MK-5108	VCAP	25.3358	20.5131	22.9245	6.91341	5.00611	4.08951	4.86895	15.676	17.9763	19.3002
ZOLINZA	MK-5108	UWB1289BRCA1	22.7976	23.3896	23.0936	7.96675	4.26862	6.59032	11.0242	16.3472	18.8199	19.7204
ZOLINZA	MK-5108	UWB1289	24.8868	19.2781	22.0825	3.346	1.00162	1.22288	-1.75154	10.5144	15.698	16.2984
ZOLINZA	MK-5108	UACC62	20.6831	15.7447	18.2139	2.55593	0.922758	-1.82507	4.09936	11.1954	12.6401	14.7046
ZOLINZA	MK-5108	T47D	16.6738	14.1526	15.4132	10.0875	8.38015	9.00016	12.3708	12.3221	12.5897	13.8676
ZOLINZA	MK-5108	SW837	17.3188	11.8731	14.596	2.64349	2.12464	-1.47174	2.74831	9.44695	9.44695	12.0214
ZOLINZA	MK-5108	SW620	21.3082	20.5916	20.9499	5.1254	3.86823	2.67959	1.76559	14.194	16.6659	17.572
ZOLINZA	MK-5108	SKOV3	17.0346	13.7483	15.3915	6.44432	5.43954	2.51448	5.12309	11.1917	11.4636	13.2916
ZOLINZA	MK-5108	SKMES1	21.7781	27.3092	24.5436	3.73717	1.73608	0.855997	1.10713	15.964	18.8607	20.2538
ZOLINZA	MK-5108	SKMEL30	20.6193	16.242	18.4306	7.13419	5.42348	4.35409	7.95479	13.4079	14.5259	15.9193
ZOLINZA	MK-5108	RPMI7951	23.6014	24.3051	23.9533	6.52727	4.78947	3.86429	4.07069	15.7946	19.8087	19.8739
ZOLINZA	MK-5108	RKO	14.6542	14.7561	14.7051	7.64183	7.48564	5.25448	3.7339	10.7168	10.7168	12.711
ZOLINZA	MK-5108	PA1	45.2891	37.8789	41.584	17.06	12.2103	14.1282	12.2321	24.2518	32.6717	32.9179
ZOLINZA	MK-5108	OVCAR3	11.2307	11.4419	11.3363	4.38588	2.73343	2.81833	6.17502	6.2312	7.5129	8.78375
ZOLINZA	MK-5108	OV90	2.3401	5.8264	4.08325	1.57184	0.562374	-0.653938	1.34261	2.24055	2.24055	3.1619
ZOLINZA	MK-5108	NCIH460	16.1991	23.0684	19.6337	1.29442	-0.499455	-1.67931	-1.0714	11.7065	14.1604	15.6701
ZOLINZA	MK-5108	NCIH2122	36.8398	37.9264	37.3831	8.65274	6.21897	5.0175	6.06725	22.7899	29.7909	30.0865
ZOLINZA	MK-5108	NCIH1650	9.4458	7.5203	8.48305	3.60512	1.99986	2.81937	2.7926	5.75605	6.00225	7.11955
ZOLINZA	MK-5108	MSTO	40.2555	38.603	39.4292	20.0094	18.8966	15.6782	24.5039	25.7168	27.5293	32.573
ZOLINZA	MK-5108	MDAMB436	12.9483	8.6041	10.7762	3.05052	1.59193	1.45686	2.41591	7.0107	7.7798	8.89345
ZOLINZA	MK-5108	LOVO	30.8732	21.0268	25.95	7.53345	3.33297	4.8044	15.1576	11.9116	17.869	18.9308
ZOLINZA	MK-5108	LNCAP	29.2061	19.5048	24.3554	3.76108	0.152415	1.12092	-0.067045	10.6388	17.1692	17.4971
ZOLINZA	MK-5108	KPL1	18.0991	16.7218	17.4105	3.99304	0.732269	1.75463	6.68519	10.2954	12.3684	13.8529
ZOLINZA	MK-5108	HT29	31.653	22.0936	26.8733	5.71901	4.47938	1.65398	5.69987	19.0329	19.698	22.9531
ZOLINZA	MK-5108	HT144	17.1235	13.0281	15.0758	3.30908	2.04121	-0.963817	3.96643	9.6108	10.3226	12.3433
ZOLINZA	MK-5108	HCT116	31.3608	27.2835	29.3222	5.8506	4.73197	1.40662	0.137996	19.6746	22.395	24.4984
ZOLINZA	MK-5108	ES2	22.9949	15.7807	19.3878	5.01248	4.13549	0.751168	4.52505	13.4703	13.8018	16.429
ZOLINZA	MK-5108	EFM192B	15.8278	13.2626	14.5452	4.6086	2.84487	2.1497	6.09574	8.8912	10.6783	11.7182
ZOLINZA	MK-5108	DLD1	15.8973	12.2549	14.0761	6.49727	5.55939	2.62024	5.9331	10.7059	10.8536	12.391
ZOLINZA	MK-5108	COLO320DM	34.9118	28.3702	31.641	6.37267	4.93762	1.71282	3.96339	21.0262	24.0678	26.3336
ZOLINZA	MK-5108	CAOV3	20.0836	18.4335	19.2585	3.49006	1.32637	0.840072	-1.89297	12.9497	15.9035	16.1042
ZOLINZA	MK-5108	A427	27.7701	36.1303	31.9502	3.42257	-0.105157	0.727205	0.686549	12.5844	18.6523	22.2673
ZOLINZA	MK-5108	A375	8.107	9.5507	8.82885	5.08023	4.67513	1.42752	4.23173	5.55845	5.55845	7.19365
ZOLINZA	MK-5108	A2780	32.2552	32.425	32.3401	9.74576	8.20408	6.32594	7.2137	22.6142	27.1037	27.4772
ZOLINZA	MK-5108	A2058	21.7269	15.0448	18.3859	3.21117	1.54862	-0.0627731	2.97711	11.9846	14.1537	15.1852
ZOLINZA	MK-4827	ZR751	14.1093	10.899	12.5041	4.43297	3.2187	3.06602	4.95803	6.51765	8.50115	9.5109
ZOLINZA	MK-4827	VCAP	19.7668	14.5069	17.1368	7.13217	5.70334	5.25738	2.3996	11.1356	12.1886	14.1362
ZOLINZA	MK-4827	UWB1289BRCA1	16.915	11.4424	14.1787	3.6708	2.25693	-0.524962	2.95279	8.3424	9.905	11.2605
ZOLINZA	MK-4827	UWB1289	28.8443	20.9182	24.8813	5.41869	3.08396	3.30558	0.299981	12.2163	17.3999	18.5488
ZOLINZA	MK-4827	UACC62	22.1036	13.6444	17.874	2.24765	0.951583	-3.66555	2.97911	12.3002	12.3002	15.0871
ZOLINZA	MK-4827	T47D	14.9707	20.088	17.5294	6.33527	4.6679	4.2477	6.82664	13.7691	14.7059	15.6492
ZOLINZA	MK-4827	SW837	23.7184	20.5382	22.1283	4.46424	2.2394	2.4563	6.93833	14.0027	16.9793	18.0655
ZOLINZA	MK-4827	SW620	26.5781	34.3224	30.4503	6.2163	5.44502	2.70345	7.37699	19.6737	23.9577	25.0619
ZOLINZA	MK-4827	SKOV3	16.6159	11.1447	13.8803	4.83146	3.67591	-4.62672	5.05688	9.9524	9.9524	11.9163
ZOLINZA	MK-4827	SKMES1	13.6687	9.0668	11.3678	3.6764	1.99954	2.01056	7.25423	7.46115	8.47095	9.41445
ZOLINZA	MK-4827	SKMEL30	16.9684	11.547	14.2577	1.44086	0.0338197	-0.658057	6.93614	9.0867	10.3529	11.6722
ZOLINZA	MK-4827	RPMI7951	15.9953	10.6415	13.3184	5.97147	4.82839	-0.274464	6.53662	8.5506	9.1739	10.9345
ZOLINZA	MK-4827	RKO	17.1224	19.3342	18.2283	3.47172	1.21006	0.947832	0.130407	10.8379	14.24	14.5331
ZOLINZA	MK-4827	PA1	45.9503	39.3405	42.6454	10.4215	7.63125	7.11263	6.93003	26.5671	34.2255	34.6062
ZOLINZA	MK-4827	OV90	5.2345	5.1928	5.21365	3.10232	1.87744	1.27271	5.00386	2.58195	3.37095	3.8978
ZOLINZA	MK-4827	OCUBM	37.5742	33.1722	35.3732	2.1649	0.890828	-2.80929	1.90569	22.7111	26.3322	29.0421
ZOLINZA	MK-4827	NCIH520	23.7718	24.8564	24.3141	3.70425	1.88669	0.754448	1.91285	14.5345	19.16	19.4243
ZOLINZA	MK-4827	NCIH460	11.4906	10.1454	10.818	8.50049	7.73466	7.00999	8.66687	8.3641	8.3641	9.59105
ZOLINZA	MK-4827	NCIH23	15.0731	11.6983	13.3857	2.15249	0.683804	-1.1137	1.99208	6.5364	9.2211	9.96105
ZOLINZA	MK-4827	NCIH2122	29.1225	23.8265	26.4745	10.1547	9.78523	-0.223408	9.04386	19.1276	19.4735	22.8011
ZOLINZA	MK-4827	NCIH1650	6.2489	6.1674	6.20815	1.25301	0.387183	-2.78091	1.15358	3.72735	3.72735	4.96775
ZOLINZA	MK-4827	MSTO	44.6545	41.4953	43.0749	21.9136	19.2589	19.3503	18.6289	25.4203	31.175	34.2476
ZOLINZA	MK-4827	MDAMB436	22.2553	18.7803	20.5178	5.5396	4.29528	3.89809	25.7311	9.3524	12.3488	14.9351
ZOLINZA	MK-4827	LNCAP	32.3392	23.6953	28.0172	5.23982	1.81233	2.89371	2.08629	13.6256	20.8118	20.8214
ZOLINZA	MK-4827	KPL1	17.1158	15.6478	16.3818	0.547959	-3.23693	-2.81104	3.842	7.3512	11.3397	11.8665
ZOLINZA	MK-4827	HT29	29.0708	20.1249	24.5979	7.9536	7.01936	1.81593	5.32099	16.8826	17.4226	20.7402
ZOLINZA	MK-4827	HT144	17.3413	15.0563	16.1988	3.44088	1.82081	-3.37402	4.07856	10.2451	11.4456	13.2219
ZOLINZA	MK-4827	HCT116	27.8143	27.0038	27.4091	2.6926	0.954598	-0.157537	1.9618	16.049	20.4819	21.729
ZOLINZA	MK-4827	ES2	25.554	20.5489	23.0514	3.21083	1.56879	-0.182499	2.09607	13.771	17.4654	18.4112
ZOLINZA	MK-4827	EFM192B	13.2001	10.8448	12.0224	6.69696	5.51759	0.202284	6.25943	8.15555	8.15555	10.089
ZOLINZA	MK-4827	DLD1	6.1833	9.3262	7.75475	3.1152	2.21639	1.32438	3.62399	4.33265	4.53225	6.0437
ZOLINZA	MK-4827	CAOV3	17.8246	20.3391	19.0818	-2.68334	-4.31646	-6.27376	-6.91976	7.95255	11.3075	13.5172
ZOLINZA	MK-4827	A427	12.3868	22.2275	17.3072	-2.52497	-3.28338	-10.888	-0.351706	3.20405	4.00925	10.2556
ZOLINZA	MK-4827	A2780	36.4871	37.9835	37.2353	15.9394	14.7633	12.5593	14.1881	25.2794	29.7689	31.2573
ZOLINZA	MK-4827	A2058	36.148	30.6985	33.4233	3.80959	2.34328	0.843587	3.0378	16.0717	20.3039	24.7475
ZOLINZA	MK-2206	ZR751	27.4485	26.1657	26.8071	2.06389	3.04639	0.250689	0.554199	6.2418	10.2448	16.5244
ZOLINZA	MK-2206	VCAP	31.9991	25.1512	28.5752	12.9787	10.9664	10.9035	9.05802	14.6253	19.5735	21.6002
ZOLINZA	MK-2206	UWB1289BRCA1	23.3134	21.3537	22.3336	10.7918	8.67012	7.90805	11.4434	16.0481	18.0599	19.1908
ZOLINZA	MK-2206	UWB1289	26.4221	25.1449	25.7835	9.64364	7.75724	8.63438	5.15683	17.1989	20.5999	21.4912
ZOLINZA	MK-2206	T47D	27.2476	26.46	26.8538	8.76915	9.13615	6.91285	6.17131	11.8211	14.6446	19.3375
ZOLINZA	MK-2206	SW837	28.3733	19.8551	24.1142	7.0101	5.63295	5.43796	4.23959	12.3101	17.4591	18.2122
ZOLINZA	MK-2206	SKOV3	26.3909	24.6102	25.5005	11.6259	10.063	9.60046	9.50256	18.3035	21.5726	21.902
ZOLINZA	MK-2206	SKMES1	26.9405	21.0648	24.0027	11.1662	10.3809	9.51161	20.2097	14.2279	17.1247	19.1153
ZOLINZA	MK-2206	SKMEL30	19.5179	12.1526	15.8353	2.65864	1.7614	-1.29138	5.20076	11.9305	11.9305	13.8829
ZOLINZA	MK-2206	RPMI7951	17.6152	16.1853	16.9002	5.79771	3.56726	4.13865	6.60279	9.87245	12.7557	13.3864
ZOLINZA	MK-2206	RKO	19.1533	10.8065	14.9799	4.94559	1.80111	3.99322	7.19774	8.0855	10.9916	11.5327
ZOLINZA	MK-2206	OVCAR3	32.7003	29.7476	31.2239	7.74241	7.01483	5.01439	4.51007	12.7598	16.5832	21.9919
ZOLINZA	MK-2206	OV90	18.0951	13.5868	15.8409	7.58389	4.42743	6.13101	12.6694	8.67035	10.513	12.2556
ZOLINZA	MK-2206	OCUBM	42.8523	33.6683	38.2603	3.98919	2.26694	1.17162	1.40063	12.6703	21.7113	25.4653
ZOLINZA	MK-2206	NCIH520	36.237	33.968	35.1025	4.98679	4.17387	2.54358	2.70334	9.7355	14.8896	22.419
ZOLINZA	MK-2206	NCIH460	7.0897	7.3091	7.1994	4.31882	2.8093	3.02746	5.49247	3.5351	4.7455	5.36725
ZOLINZA	MK-2206	NCIH23	18.1826	15.0695	16.626	3.42574	1.48634	1.58879	-0.509853	9.96635	12.4614	13.2962
ZOLINZA	MK-2206	NCIH2122	37.1494	29.6821	33.4158	13.4653	10.6873	11.8201	10.8599	23.1663	26.4148	28.291
ZOLINZA	MK-2206	NCIH1650	16.656	11.4592	14.0576	6.6397	5.0466	5.24004	-1.07672	8.2281	10.7089	11.1428
ZOLINZA	MK-2206	MSTO	46.3099	45.6065	45.9582	28.5932	24.7134	26.0438	31.9698	28.2905	34.0583	37.1243
ZOLINZA	MK-2206	MDAMB436	18.0198	14.0695	16.0447	5.84346	4.18659	4.58136	-1.60047	10.9931	13.0483	13.5189
ZOLINZA	MK-2206	LOVO	40.8653	36.3412	38.6033	8.68319	4.73352	7.03777	3.49165	8.90905	16.9901	23.7562
ZOLINZA	MK-2206	LNCAP	39.3509	34.2879	36.8194	7.8487	4.61252	5.73779	3.80397	12.1388	19.325	24.4791
ZOLINZA	MK-2206	KPL1	32.705	30.4816	31.5933	11.8282	8.99318	10.1186	5.18709	14.3418	19.3839	22.9675
ZOLINZA	MK-2206	HT144	18.005	12.0654	15.0352	3.41104	1.97654	-0.968616	4.12919	9.902	10.282	12.4686
ZOLINZA	MK-2206	ES2	21.8472	14.7245	18.2858	1.88579	1.42636	-2.52709	2.82631	12.6679	12.6998	15.4769
ZOLINZA	MK-2206	EFM192B	34.623	28.9776	31.8003	5.82732	4.64082	3.36168	3.38216	11.3981	15.265	21.5992
ZOLINZA	MK-2206	DLD1	19.0493	15.4738	17.2615	8.75779	7.2754	7.29498	7.3375	13.4263	14.039	15.3439
ZOLINZA	MK-2206	CAOV3	18.4145	13.6608	16.0376	8.83259	6.46793	7.04739	20.1056	11.857	12.6826	13.9474
ZOLINZA	MK-2206	A427	17.9035	26.7359	22.3197	0.353155	-1.20217	-5.95057	1.09267	5.2863	9.0218	13.803
ZOLINZA	MK-2206	A375	5.1738	8.4723	6.82305	0.960974	0.579186	-3.45395	3.05477	3.55265	3.55265	5.18785
ZOLINZA	MK-2206	A2780	28.9891	22.2097	25.5994	9.28374	7.96379	6.71889	7.26275	13.5981	18.0876	19.5988
ZOLINZA	MK-2206	A2058	20.4004	15.318	17.8592	6.34745	4.61722	4.60188	9.38422	11.6236	13.627	14.7414
ZOLINZA	LAPATINIB	ZR751	17.1574	13.645	15.4012	3.10893	2.83732	1.5311	6.54729	2.673	6.676	9.0371
ZOLINZA	LAPATINIB	VCAP	21.9716	15.062	18.5168	8.29712	7.85429	4.39205	6.34506	13.535	13.5686	16.0259
ZOLINZA	LAPATINIB	UWB1289BRCA1	24.2565	22.4625	23.3595	8.53195	5.0608	6.37919	17.5036	13.8765	18.1502	18.618
ZOLINZA	LAPATINIB	UWB1289	24.8071	19.782	22.2946	5.50811	3.45086	2.98715	2.35245	11.8585	17.042	17.0765
ZOLINZA	LAPATINIB	UACC62	23.8734	14.7036	19.2885	7.00565	6.37405	2.37725	5.13163	13.5166	13.7147	16.4025
ZOLINZA	LAPATINIB	T47D	8.5297	9.5728	9.05125	1.90641	-0.995915	0.291123	6.38196	1.95695	4.78045	5.5041
ZOLINZA	LAPATINIB	SW620	15.5752	10.7759	13.1756	3.00111	2.85725	-2.83341	4.25321	8.89155	8.89155	11.0336
ZOLINZA	LAPATINIB	SKOV3	20.1261	13.8111	16.9686	5.2129	1.94516	3.53786	11.2427	7.147	11.0749	12.0578
ZOLINZA	LAPATINIB	SKMES1	29.0507	25.742	27.3963	5.75473	4.87882	3.83617	2.90051	10.3235	13.2203	18.8599
ZOLINZA	LAPATINIB	SKMEL30	21.314	12.3579	16.836	4.471	3.31355	-2.52444	4.58678	12.0371	12.9312	14.4365
ZOLINZA	LAPATINIB	RPMI7951	15.704	10.2217	12.9628	5.55453	4.6489	1.07321	2.97828	8.42365	8.81835	10.6932
ZOLINZA	LAPATINIB	RKO	17.5657	11.5292	14.5474	5.30479	3.33092	4.70855	5.15919	9.10955	10.5591	11.8285
ZOLINZA	LAPATINIB	OVCAR3	12.5995	9.0945	10.847	5.74176	4.32441	4.43172	0.563259	5.3023	7.0236	8.07465
ZOLINZA	LAPATINIB	OV90	5.1233	6.8749	5.9991	3.97636	2.57299	2.88771	4.20192	3.7498	4.1564	4.87445
ZOLINZA	LAPATINIB	OCUBM	45.1399	38.3073	41.7236	9.06172	7.69302	6.90226	6.29811	15.2225	24.2635	28.473
ZOLINZA	LAPATINIB	NCIH520	16.2307	10.4371	13.3339	0.811822	-0.0423554	-4.19066	0.854672	7.7463	8.1798	10.5401
ZOLINZA	LAPATINIB	NCIH460	3.3268	7.0009	5.16385	3.28756	2.83071	-0.981777	3.19945	2.70995	2.70995	3.9369
ZOLINZA	LAPATINIB	NCIH23	18.7519	14.1551	16.4535	3.88148	2.80134	1.72495	2.78235	11.035	12.2889	13.7442
ZOLINZA	LAPATINIB	NCIH2122	32.5154	23.728	28.1217	10.0508	7.51431	6.16063	7.73828	18.0105	21.1207	23.0661
ZOLINZA	LAPATINIB	NCIH1650	20.7958	19.7176	20.2567	6.65052	5.2266	5.24198	6.51718	9.3298	11.8106	14.7933
ZOLINZA	LAPATINIB	MSTO	40.6709	37.3395	39.0052	21.0553	21.2787	18.4366	19.9329	25.1021	27.1053	32.0537
ZOLINZA	LAPATINIB	MDAMB436	13.9953	8.8215	11.4084	3.13519	2.53648	0.206585	2.47812	8.3418	8.412	9.8751
ZOLINZA	LAPATINIB	LOVO	30.4378	29.7357	30.0868	#N/A	#N/A	#N/A	2.31504	7.81525	15.8963	18.951
ZOLINZA	LAPATINIB	KPL1	20.9111	15.4496	18.1804	5.31647	3.82766	3.52864	-0.389243	11.3229	13.1383	14.7516
ZOLINZA	LAPATINIB	HT144	16.8758	11.8969	14.3864	5.07783	3.96099	0.0768553	5.97705	8.82255	9.63315	11.6044
ZOLINZA	LAPATINIB	ES2	18.692	12.2723	15.4822	2.75603	2.2145	-1.96164	2.72596	9.80645	9.89615	12.6443
ZOLINZA	LAPATINIB	EFM192B	31.7762	28.3989	30.0876	7.43983	6.79518	5.09243	5.6326	11.0742	14.9412	20.5809
ZOLINZA	LAPATINIB	DLD1	16.533	11.2252	13.8791	7.97864	5.9841	6.27253	9.44241	9.0537	10.6566	11.4664
ZOLINZA	LAPATINIB	CAOV3	20.1732	16.9046	18.5389	7.44854	4.39933	6.25581	14.6108	12.3854	15.1839	15.4621
ZOLINZA	LAPATINIB	A427	12.5059	15.8261	14.166	-5.27205	-6.44009	-11.8693	-1.62563	-1.4805	0.8681	6.34275
ZOLINZA	LAPATINIB	A375	7.7002	8.5585	8.12935	5.63808	5.32502	0.911187	4.24779	4.85895	4.85895	6.49415
ZOLINZA	LAPATINIB	A2058	14.7402	9.3703	12.0553	6.16748	5.36404	1.25579	5.1114	7.58975	7.82305	9.8225
ZOLINZA	GEMCITABINE	ZR751	17.9938	17.7858	17.8898	6.46296	6.0727	5.61417	11.3734	10.654	13.8868	14.2719
ZOLINZA	GEMCITABINE	VCAP	28.897	29.2046	29.0508	11.877	10.8289	9.56585	7.63296	16.9451	21.8933	22.9979
ZOLINZA	GEMCITABINE	UWB1289BRCA1	32.2442	27.0593	29.6517	10.2762	7.92378	7.82738	5.1516	19.5113	23.785	24.5815
ZOLINZA	GEMCITABINE	UWB1289	36.0772	29.1299	32.6035	12.1686	10.1731	9.52951	8.48822	21.2867	26.4703	26.9451
ZOLINZA	GEMCITABINE	UACC62	27.9821	37.224	32.603	7.04201	4.89733	2.36268	4.91043	23.9873	27.0292	28.2952
ZOLINZA	GEMCITABINE	T47D	22.7122	22.4174	22.5648	13.6791	12.8477	11.4456	10.486	16.9405	19.7413	19.7526
ZOLINZA	GEMCITABINE	SW837	29.1336	22.9481	26.0408	8.26077	4.27417	6.35883	6.99125	16.8215	20.8918	21.4312
ZOLINZA	GEMCITABINE	SW620	34.9269	32.6182	33.7726	10.994	11.5711	7.90555	10.1055	22.857	27.141	28.3148
ZOLINZA	GEMCITABINE	SKOV3	23.4186	24.2778	23.8482	6.15416	4.23336	2.02262	5.22807	17.7339	19.9203	20.791
ZOLINZA	GEMCITABINE	SKMES1	41.5949	44.5322	43.0636	5.65871	7.04418	0.697305	2.80621	24.9589	27.8557	34.0112
ZOLINZA	GEMCITABINE	SKMEL30	34.221	36.8538	35.5374	17.8331	17.4938	15.0642	14.5445	24.6173	28.5221	30.0773
ZOLINZA	GEMCITABINE	RPMI7951	40.2303	42.7252	41.4778	24.7416	24.5421	22.0773	23.0161	29.0481	33.1927	35.263
ZOLINZA	GEMCITABINE	RKO	37.9736	37.5388	37.7562	4.89996	3.67483	-4.57954	3.82751	24.5914	28.5797	31.1738
ZOLINZA	GEMCITABINE	PA1	42.6515	41.6654	42.1585	13.8978	10.4655	9.18698	9.52919	25.7663	33.7386	33.9624
ZOLINZA	GEMCITABINE	OVCAR3	28.1451	24.8143	26.4797	4.55221	3.94973	1.10967	1.55608	16.4252	20.2486	21.4525
ZOLINZA	GEMCITABINE	OV90	33.6255	34.3471	33.9863	5.30444	9.10755	1.36128	4.92622	20.6762	22.5189	27.3313
ZOLINZA	GEMCITABINE	OCUBM	30.5347	32.0896	31.3121	-0.450114	-1.97239	-4.81411	-1.9823	13.7074	22.2711	22.5098
ZOLINZA	GEMCITABINE	NCIH520	38.8226	33.465	36.1438	7.04627	5.52156	2.33115	5.15168	23.7837	28.9378	29.9637
ZOLINZA	GEMCITABINE	NCIH460	28.645	25.8668	27.2559	0.802374	0.184694	-4.82597	0.749622	16.4038	18.8577	21.8299
ZOLINZA	GEMCITABINE	NCIH23	41.6429	44.7406	43.1917	3.91573	4.30504	2.36159	2.2664	22.5755	26.7401	32.8837
ZOLINZA	GEMCITABINE	NCIH2122	38.6026	40.3664	39.4845	22.8735	18.7782	19.546	17.1633	25.8375	32.4835	32.661
ZOLINZA	GEMCITABINE	NCIH1650	15.7489	15.777	15.763	-6.58167	-7.3468	-10.6126	-7.16242	6.32895	8.80975	11.046
ZOLINZA	GEMCITABINE	MSTO	42.3839	45.9113	44.1476	26.0398	19.5316	22.4435	19.9225	24.1089	32.2477	34.1282
ZOLINZA	GEMCITABINE	MDAMB436	29.8302	25.8113	27.8208	7.25536	6.20654	3.94013	11.2202	18.6046	21.6011	23.2127
ZOLINZA	GEMCITABINE	LOVO	39.2561	38.9076	39.0819	7.49259	4.2524	4.57981	3.17887	19.2456	27.3266	29.1637
ZOLINZA	GEMCITABINE	LNCAP	0	0	0	-32.2084	-35.8603	-36.1798	-14.2924	-11.3608	-7.1862	-5.6804
ZOLINZA	GEMCITABINE	KPL1	22.096	23.1263	22.6112	4.17784	-2.29615	3.66326	-3.2624	11.5143	16.5564	17.0627
ZOLINZA	GEMCITABINE	HT29	32.6717	26.0735	29.3726	7.83141	5.38492	3.68564	4.05298	18.0484	22.1973	23.7105
ZOLINZA	GEMCITABINE	HT144	29.5544	20.4076	24.981	9.70661	8.07211	7.1249	16.1658	18.0629	20.2278	21.522
ZOLINZA	GEMCITABINE	HCT116	36.8338	38.9178	37.8758	13.3515	12.4786	9.54223	10.5868	22.7211	29.6483	30.2984
ZOLINZA	GEMCITABINE	ES2	39.5225	42.7247	41.1236	21.2063	20.8082	17.9945	17.7471	26.8706	32.4566	33.9971
ZOLINZA	GEMCITABINE	EFM192B	20.4551	24.9872	22.7212	5.71666	3.71699	1.02272	4.10254	16.1001	18.8543	19.4107
ZOLINZA	GEMCITABINE	DLD1	26.2356	16.9671	21.6014	6.00388	4.74337	2.52781	4.83878	14.0389	17.2614	17.8201
ZOLINZA	GEMCITABINE	COLO320DM	39.2544	39.1078	39.1811	17.3987	16.4379	13.879	14.6035	24.958	31.6079	32.0695
ZOLINZA	GEMCITABINE	CAOV3	34.0422	30.8773	32.4597	-14.4196	-13.3158	#N/A	-6.98928	11.1784	14.5334	21.8191
ZOLINZA	GEMCITABINE	A427	38.3762	39.067	38.7216	-1.29185	-5.56301	-3.82206	-4.06169	13.3806	25.4237	26.0511
ZOLINZA	GEMCITABINE	A375	34.5682	40.0463	37.3072	10.6771	11.3735	6.79858	9.62535	20.4192	23.6896	28.8632
ZOLINZA	GEMCITABINE	A2780	41.3589	42.5189	41.9389	22.7592	23.4077	19.8251	22.0242	28.8283	33.3178	35.3836
ZOLINZA	GEMCITABINE	A2058	34.0429	27.675	30.859	7.88571	6.22312	3.26303	5.22718	20.4058	24.638	25.6324
ZOLINZA	ERLOTINIB	ZR751	22.6372	16.987	19.8121	11.9712	10.8801	10.4084	8.55282	15.8091	15.8091	17.8106
ZOLINZA	ERLOTINIB	VCAP	25.6528	20.2371	22.9449	13.789	13.2785	9.86619	9.615	17.9276	17.9967	20.4363
ZOLINZA	ERLOTINIB	UWB1289BRCA1	31.0635	28.4234	29.7435	7.84963	5.40367	6.09933	0.217859	12.5589	16.8326	21.1512
ZOLINZA	ERLOTINIB	UWB1289	29.2985	25.7503	27.5244	6.70104	4.05715	4.73772	1.24858	9.7928	14.9764	18.6586
ZOLINZA	ERLOTINIB	UACC62	32.6254	22.6423	27.6338	9.20644	7.50456	6.92131	6.86074	18.0946	22.06	22.8642
ZOLINZA	ERLOTINIB	T47D	15.9878	8.9937	12.4908	9.60278	7.96103	7.71571	9.78317	8.43995	9.66725	10.4654
ZOLINZA	ERLOTINIB	SW837	33.4431	27.8137	30.6284	10.9967	9.56839	8.76369	20.5369	17.8063	22.9553	24.2173
ZOLINZA	ERLOTINIB	SW620	19.6808	12.2672	15.974	5.23949	4.28698	-5.47108	7.13306	11.1212	11.69	13.5476
ZOLINZA	ERLOTINIB	SKMES1	35.0505	32.1431	33.5968	7.49311	7.07105	5.1287	5.46734	13.7738	16.6706	23.6853
ZOLINZA	ERLOTINIB	SKMEL30	20.0914	12.8394	16.4654	3.49065	2.25892	1.87527	4.59861	11.4136	12.5606	13.9395
ZOLINZA	ERLOTINIB	RPMI7951	21.4483	15.9634	18.7058	9.44834	8.17363	7.5775	6.4847	13.1129	14.5613	15.9094
ZOLINZA	ERLOTINIB	RKO	17.1926	15.7666	16.4796	5.66094	5.0736	2.70635	3.20813	12.4913	12.4913	14.4854
ZOLINZA	ERLOTINIB	OVCAR3	22.7276	20.0072	21.3674	6.82462	5.77377	4.22273	17.4197	10.1608	13.9842	15.7641
ZOLINZA	ERLOTINIB	OV90	7.1277	6.0381	6.5829	5.94333	5.08033	4.82639	6.37621	4.4458	4.7402	5.51435
ZOLINZA	ERLOTINIB	NCIH520	21.3781	15.2181	18.2981	5.43145	4.35142	0.365681	1.60692	12.3354	13.144	15.3167
ZOLINZA	ERLOTINIB	NCIH460	7.9497	7.3021	7.6259	5.22289	3.45861	3.3835	8.70271	3.318	5.172	5.47195
ZOLINZA	ERLOTINIB	NCIH23	19.4355	12.8632	16.1494	4.67055	3.13255	2.27942	11.5302	8.92035	11.9848	12.5349
ZOLINZA	ERLOTINIB	NCIH2122	38.1344	35.5346	36.8345	12.9884	8.8451	10.705	8.90821	21.9767	28.9777	29.4056
ZOLINZA	ERLOTINIB	NCIH1650	22.8725	22.0549	22.4637	4.64169	4.83502	3.81258	6.74527	5.2939	7.7747	13.8788
ZOLINZA	ERLOTINIB	MSTO	46.1854	39.8442	43.0148	30.2776	24.9101	28.2731	24.162	20.1686	31.1149	31.5917
ZOLINZA	ERLOTINIB	MDAMB436	19.4146	17.5562	18.4854	5.88828	3.26059	4.14185	8.91461	11.8683	14.8647	15.1768
ZOLINZA	ERLOTINIB	LOVO	37.1286	34.633	35.8808	10.0201	5.74264	7.99506	4.32506	9.1686	17.2496	22.5247
ZOLINZA	ERLOTINIB	LNCAP	29.5364	23.3607	26.4486	7.43528	5.36069	4.97892	6.96864	15.2059	19.2624	20.8272
ZOLINZA	ERLOTINIB	KPL1	20.752	16.5864	18.6692	7.86159	6.82949	5.19753	4.60079	12.4897	13.6271	15.5795
ZOLINZA	ERLOTINIB	HT144	22.2013	15.0771	18.6392	7.13549	5.70125	4.91033	3.76965	11.218	13.886	14.9286
ZOLINZA	ERLOTINIB	EFM192B	19.6422	16.0431	17.8426	8.85529	7.24803	6.31616	8.92385	10.9813	13.9757	14.412
ZOLINZA	ERLOTINIB	DLD1	22.3294	21.1136	21.7215	7.1546	5.3433	4.83579	5.36415	12.9433	16.1658	17.3324
ZOLINZA	ERLOTINIB	COLO320DM	38.3555	35.2689	36.8122	11.5217	9.88065	9.23095	10.0685	24.4421	29.239	30.6272
ZOLINZA	ERLOTINIB	CAOV3	25.7602	19.0829	22.4215	11.2811	8.87606	10.003	32.3038	12.217	15.572	17.3193
ZOLINZA	ERLOTINIB	A427	23.4823	29.0796	26.2809	4.85834	2.79391	2.25675	5.25415	9.78665	12.983	18.0338
ZOLINZA	ERLOTINIB	A375	11.0851	10.1744	10.6298	7.11506	5.94022	5.13806	6.7823	5.93755	7.35935	8.28365
ZOLINZA	ERLOTINIB	A2780	26.1656	28.1156	27.1406	12.5225	11.2179	9.66853	11.7057	19.4003	22.6511	23.2705
ZOLINZA	ERLOTINIB	A2058	25.2757	15.3095	20.2926	7.50377	6.24501	5.45101	4.62178	14.3553	16.0604	17.3239
ZOLINZA	DINACICLIB	ZR751	10.1057	10.1419	10.1238	0.538972	-1.28687	-2.94613	-0.131146	1.1354	5.1384	5.6296
ZOLINZA	DINACICLIB	VCAP	22.7143	22.8	22.7572	3.21549	1.41173	-1.09452	1.19593	11.8269	16.7751	17.292
ZOLINZA	DINACICLIB	UACC62	24.747	25.4925	25.1197	0.0141956	-2.10486	-3.53668	0.613569	13.276	18.8498	19.1979
ZOLINZA	DINACICLIB	T47D	16.7688	20.0246	18.3967	3.56026	1.87485	1.47424	0.309732	12.0629	14.8864	15.2298
ZOLINZA	DINACICLIB	SW837	21.0824	13.4005	17.2415	0.842181	-1.06863	-2.71712	0.775197	7.45495	12.0924	12.3482
ZOLINZA	DINACICLIB	SKOV3	9.4008	8.8051	9.10295	1.36464	-0.428315	-2.03818	0.440014	1.76945	5.17505	5.4362
ZOLINZA	DINACICLIB	SKMES1	15.3786	12.5038	13.9412	3.27116	1.76949	-1.09809	1.01525	6.6417	9.5385	10.2915
ZOLINZA	DINACICLIB	SKMEL30	28.4785	31.3444	29.9115	6.64753	4.40086	0.936366	5.85895	18.6322	22.5371	24.2719
ZOLINZA	DINACICLIB	RPMI7951	27.0666	34.2234	30.645	1.97564	0.330758	-1.20951	1.79191	17.4437	21.5882	24.0444
ZOLINZA	DINACICLIB	RKO	25.223	25.6477	25.4353	5.0319	2.99133	1.48032	2.92776	14.8047	18.7929	20.12
ZOLINZA	DINACICLIB	PA1	45.8527	45.87	45.8614	16.216	11.4614	12.8959	12.0448	28.6922	37.1121	37.2767
ZOLINZA	DINACICLIB	OVCAR3	17.8141	25.9189	21.8665	2.30479	0.748732	-1.06539	0.971328	11.5927	15.4161	16.7296
ZOLINZA	DINACICLIB	OV90	10.4104	17.8137	14.112	0.324138	-1.3964	-3.22936	-1.4361	6.66585	8.50855	10.3889
ZOLINZA	DINACICLIB	OCUBM	36.6135	33.7122	35.1629	0.725742	-0.821624	-3.3677	-0.317254	18.4308	26.1219	26.7968
ZOLINZA	DINACICLIB	NCIH460	9.2471	6.9275	8.0873	3.18088	1.75361	-1.86487	2.21108	2.2559	4.7098	5.1716
ZOLINZA	DINACICLIB	NCIH2122	34.8432	34.1046	34.4739	4.24639	2.40466	0.81829	2.45511	18.4509	25.4519	26.4624
ZOLINZA	DINACICLIB	NCIH1650	10.8173	9.829	10.3232	2.29432	0.814817	-1.29166	0.551115	2.97545	5.45625	6.6493
ZOLINZA	DINACICLIB	MSTO	39.4032	31.8468	35.625	13.6692	13.3287	11.0876	12.4028	19.4093	23.7251	27.5172
ZOLINZA	DINACICLIB	LOVO	32.9866	34.8288	33.9077	-0.13082	-2.32872	-3.29907	-0.0592429	16.4124	24.4934	25.1601
ZOLINZA	DINACICLIB	LNCAP	31.4659	26.1337	28.7998	1.07217	-0.923729	-2.33209	-0.549131	13.7913	20.9775	21.2955
ZOLINZA	DINACICLIB	KPL1	25.6876	29.7886	27.7381	3.99195	0.732137	-0.73424	-1.88935	16.6784	21.7205	22.2082
ZOLINZA	DINACICLIB	HT29	32.5194	32.1335	32.3264	1.18753	-0.92927	-2.22216	-0.718299	16.1632	23.3385	24.2448
ZOLINZA	DINACICLIB	HT144	22.302	26.3576	24.3298	1.17445	-0.372737	-3.05748	1.21856	12.9161	17.6693	18.6229
ZOLINZA	DINACICLIB	HCT116	28.7162	28.0006	28.3584	2.53854	0.487034	-0.623327	1.26273	14.2037	21.1309	21.2811
ZOLINZA	DINACICLIB	ES2	28.8846	30.4339	29.6593	0.0278391	-1.49559	-3.67882	-0.178624	15.5302	21.1161	22.5947
ZOLINZA	DINACICLIB	EFM192B	19.5138	24.7363	22.1251	1.50961	0.0575818	-2.38788	0.436815	11.0565	14.9234	16.5907
ZOLINZA	DINACICLIB	DLD1	13.9095	17.1332	15.5213	2.4141	0.940002	-1.66565	1.84964	6.80915	10.0316	11.1652
ZOLINZA	DINACICLIB	COLO320DM	34.2191	26.4822	30.3506	4.35006	2.92604	0.858513	2.90413	17.7041	22.7774	24.0274
ZOLINZA	DINACICLIB	CAOV3	21.9557	25.3041	23.6299	1.14408	-0.4975	-4.00511	-2.38827	12.1906	15.5456	17.9102
ZOLINZA	DINACICLIB	A2780	34.449	39.6836	37.0663	11.7311	9.91974	8.33273	10.0929	24.6228	29.1123	30.8445
ZOLINZA	DINACICLIB	A2058	17.8347	21.1946	19.5147	-1.005	-2.56929	-4.73422	-0.70787	8.06625	12.2985	13.7905
ZOLINZA	DASATINIB	ZR751	0	8.9865	4.49325	0.541634	-1.8384	-3.33454	4.07539	-2.09105	0.49025	1.2011
ZOLINZA	DASATINIB	VCAP	19.6065	13.3768	16.4916	5.57323	5.42331	0.153619	4.29636	11.5434	11.5434	14.0175
ZOLINZA	DASATINIB	UWB1289BRCA1	35.8688	32.6887	34.2788	1.79537	0.943432	-1.4928	-0.845351	7.06395	11.3377	20.6714
ZOLINZA	DASATINIB	UWB1289	36.1032	34.8953	35.4993	-0.324328	-1.2236	-3.35357	-4.2156	5.19245	10.3761	20.3459
ZOLINZA	DASATINIB	UACC62	23.0337	16.5699	19.8018	4.77741	3.60912	0.995652	3.92804	13.4249	14.228	16.6134
ZOLINZA	DASATINIB	T47D	10.6388	14.866	12.7524	6.99847	6.08967	5.64385	9.20706	4.4196	7.2431	8.586
ZOLINZA	DASATINIB	SW837	31.4492	28.621	30.0351	8.30625	7.71491	6.43678	5.29543	11.3845	16.5335	20.7098
ZOLINZA	DASATINIB	SKOV3	32.9154	35.5107	34.213	2.66596	2.87678	1.40208	0.0437967	6.42115	10.349	20.3171
ZOLINZA	DASATINIB	SKMES1	24.0686	17.7178	20.8932	1.53723	0.169088	-0.47424	-0.642311	4.2826	7.1794	12.5879
ZOLINZA	DASATINIB	SKMEL30	16.201	11.3842	13.7926	-4.57611	-5.74313	-6.9848	-0.989128	9.8878	9.8878	11.8402
ZOLINZA	DASATINIB	RPMI7951	32.7782	36.6431	34.7107	3.58673	3.53518	2.17936	1.27489	9.00355	13.1481	21.8571
ZOLINZA	DASATINIB	RKO	11.4137	10.2699	10.8418	1.00747	-0.881148	-1.40903	2.65816	5.8685	6.8535	8.35515
ZOLINZA	DASATINIB	PA1	42.1009	40.5397	41.3203	12.3753	8.23238	10.762	6.61011	9.4691	17.889	25.3947
ZOLINZA	DASATINIB	OVCAR3	31.4713	32.2399	31.8556	2.90349	4.56645	0.586343	1.61993	7.2183	11.0417	19.5369
ZOLINZA	DASATINIB	OV90	15.28	8.9964	12.1382	5.45375	4.02738	3.99961	2.45476	2.6497	4.4924	7.39395
ZOLINZA	DASATINIB	NCIH520	29.4012	36.6895	33.0453	1.172	2.44207	0.207229	-1.04528	2.87565	8.02975	17.9605
ZOLINZA	DASATINIB	NCIH460	5.1707	7.8941	6.5324	4.13266	3.15192	1.02043	3.47361	4.0785	4.0785	5.30545
ZOLINZA	DASATINIB	NCIH23	21.1465	13.406	17.2763	3.88222	3.21621	2.36858	-0.473415	5.75965	9.92425	11.518
ZOLINZA	DASATINIB	NCIH2122	20.5765	12.9003	16.7384	-8.76926	-7.24864	#N/A	2.66634	9.7374	9.7374	13.2379
ZOLINZA	DASATINIB	NCIH1650	31.1658	29.3205	30.2431	5.59313	7.22174	3.57391	7.20985	3.93345	6.41425	17.0883
ZOLINZA	DASATINIB	MSTO	45.6346	39.6444	42.6395	30.2807	24.1352	26.5369	24.4061	13.4202	25.3201	28.0298
ZOLINZA	DASATINIB	MDAMB436	12.6294	8.8545	10.7419	1.95499	-0.62905	1.21393	1.42395	5.01575	7.74555	7.87885
ZOLINZA	DASATINIB	LOVO	37.3854	33.6084	35.4969	6.03212	2.15741	4.26409	1.23776	5.8689	13.9499	20.6829
ZOLINZA	DASATINIB	LNCAP	22.8891	17.4916	20.1903	3.30753	0.825473	0.807934	6.19678	6.47275	13.0041	13.3315
ZOLINZA	DASATINIB	KPL1	17.4241	14.8463	16.1352	4.46054	3.06296	2.35206	2.94835	10.0577	11.0931	13.0964
ZOLINZA	DASATINIB	HT29	32.1587	27.332	29.7454	4.07354	2.14831	2.10609	0.240303	9.31015	16.4855	19.5278
ZOLINZA	DASATINIB	HT144	22.2578	14.0003	18.129	5.40068	5.28428	-1.01608	4.11976	13.3758	13.3758	15.7524
ZOLINZA	DASATINIB	ES2	24.3226	19.1112	21.7169	4.63027	3.86597	0.745053	4.04385	15.6667	16.1309	18.6918
ZOLINZA	DASATINIB	EFM192B	15.2798	13.1837	14.2317	9.00995	6.65544	5.45538	9.63059	8.49065	10.3649	11.3612
ZOLINZA	DASATINIB	DLD1	15.9199	17.9813	16.9506	3.92845	1.65848	1.64688	1.24689	8.5057	11.7282	12.7282
ZOLINZA	DASATINIB	CAOV3	30.5529	27.4036	28.9783	5.34099	5.12501	3.29639	-1.19583	7.02915	10.3842	18.0037
ZOLINZA	DASATINIB	A427	23.3365	29.054	26.1953	0.165085	-3.76609	-1.93262	-4.85145	-3.91985	9.37805	11.1377
ZOLINZA	DASATINIB	A375	11.1138	9.4633	10.2886	1.18386	-0.897396	-0.879539	-1.49702	4.07485	7.01815	7.1817
ZOLINZA	DASATINIB	A2780	27.6684	26.8377	27.2531	8.13116	7.42614	6.81682	12.4365	15.7228	20.2123	21.4879
ZOLINZA	DASATINIB	A2058	24.4752	17.0437	20.7595	6.3385	4.83846	-1.27573	4.18638	9.82095	14.0532	15.2902
ZOLINZA	BORTEZOMIB	ZR751	24.2254	27.1374	25.6814	8.20588	6.67284	5.97014	7.07862	16.2448	20.2478	20.9631
ZOLINZA	BORTEZOMIB	SW837	32.6251	38.1872	35.4061	10.9422	9.12444	8.8055	10.4456	24.3264	29.4754	29.8663
ZOLINZA	BORTEZOMIB	SW620	36.4851	45.8812	41.1831	11.4689	10.0017	8.54942	10.4994	27.7483	32.0323	34.4657
ZOLINZA	BORTEZOMIB	SKOV3	33.241	42.2056	37.7233	12.5741	10.4119	9.95077	10.1805	25.6662	29.5941	31.6947
ZOLINZA	BORTEZOMIB	NCIH460	23.7828	32.5758	28.1793	5.68541	4.45241	2.69491	4.49188	17.5656	20.0195	22.8725
ZOLINZA	BORTEZOMIB	NCIH2122	38.3232	41.0697	39.6964	9.75001	8.06703	6.66563	7.17675	23.778	30.7789	31.7372
ZOLINZA	BORTEZOMIB	NCIH1650	37.0504	33.5184	35.2844	2.65355	1.648	-5.27157	1.50201	13.8289	16.3097	24.5567
ZOLINZA	BORTEZOMIB	MSTO	43.5516	45.9066	44.7291	17.0611	16.3551	14.2701	15.318	23.4066	32.8292	34.0679
ZOLINZA	BORTEZOMIB	LOVO	38.7185	45.792	42.2553	11.376	7.18435	8.47527	8.61039	25.327	33.4079	33.7911
ZOLINZA	BORTEZOMIB	LNCAP	37.6262	43.3384	40.4823	12.5604	8.73904	10.2694	8.19481	23.9272	31.1134	32.2047
ZOLINZA	BORTEZOMIB	KPL1	26.1061	29.9868	28.0465	4.77543	2.29927	2.64965	5.44984	16.7216	21.7636	22.384
ZOLINZA	BORTEZOMIB	HCT116	37.9227	45.8594	41.891	9.60332	7.53263	6.68686	7.19691	25.8815	32.8087	33.8863
ZOLINZA	BORTEZOMIB	ES2	34.2804	36.7648	35.5226	6.03689	4.65358	2.36467	4.72713	21.5604	27.1464	28.5415
ZOLINZA	BORTEZOMIB	EFM192B	27.444	36.9789	32.2114	10.8329	8.76763	8.28562	9.08358	21.2918	25.1587	26.7516
ZOLINZA	BORTEZOMIB	COLO320DM	37.4211	36.9845	37.2028	5.49554	3.8458	2.17408	3.56091	21.1598	28.733	29.1813
ZOLINZA	BEZ-235	ZR751	31.9864	25.5365	28.7614	5.95663	5.21094	3.82989	5.05716	10.5877	14.5907	19.6745
ZOLINZA	BEZ-235	VCAP	28.2603	28.1578	28.2091	10.9672	8.81517	9.20994	17.3676	19.8533	23.2609	24.0312
ZOLINZA	BEZ-235	UWB1289BRCA1	30.0236	32.2486	31.1361	10.4336	7.50593	8.69784	7.08846	18.4458	22.7195	24.7909
ZOLINZA	BEZ-235	UWB1289	31.688	26.1999	28.944	8.48245	5.70062	6.41852	4.04149	14.002	19.1855	21.473
ZOLINZA	BEZ-235	UACC62	36.33	34.6463	35.4881	7.21762	5.33241	4.88303	5.8722	21.6574	27.2312	28.5728
ZOLINZA	BEZ-235	T47D	30.6873	23.6211	27.1542	10.0304	8.15318	7.58228	9.08712	14.1867	17.0102	20.6704
ZOLINZA	BEZ-235	SW837	32.6356	32.9291	32.7823	7.75161	5.73928	5.16888	7.027	21.0253	26.1743	26.9038
ZOLINZA	BEZ-235	SW620	31.078	33.5833	32.3306	6.92482	5.71574	4.44223	6.57534	20.0867	24.3707	26.2087
ZOLINZA	BEZ-235	SKOV3	35.0725	30.7493	32.9109	9.91292	8.0434	7.2742	7.06122	16.8342	20.7621	24.8725
ZOLINZA	BEZ-235	SKMES1	28.8862	33.223	31.0546	10.0865	8.18246	8.042	8.13455	20.1043	23.0011	25.5795
ZOLINZA	BEZ-235	SKMEL30	28.0968	31.8964	29.9966	7.12895	4.91375	4.7448	7.66227	19.9557	23.8605	24.9762
ZOLINZA	BEZ-235	RPMI7951	34.7963	29.8928	32.3445	9.01159	7.06784	6.30168	6.62769	15.5291	19.6736	23.9368
ZOLINZA	BEZ-235	RKO	30.0734	23.1857	26.6296	7.08441	4.41593	4.83725	3.16515	11.7563	15.7446	19.1929
ZOLINZA	BEZ-235	PA1	41.494	36.6861	39.0901	13.3181	9.30162	10.8137	8.58716	18.3862	26.8061	28.7381
ZOLINZA	BEZ-235	OVCAR3	26.4913	19.0052	22.7482	5.82271	4.35611	3.41497	4.43322	8.55895	12.3823	15.6536
ZOLINZA	BEZ-235	OV90	27.6913	23.5112	25.6013	7.68082	6.75172	4.11946	6.55722	12.1756	14.0183	18.8884
ZOLINZA	BEZ-235	OCUBM	44.9249	37.3222	41.1236	5.64448	3.83416	2.8266	3.0533	16.8284	25.8695	28.976
ZOLINZA	BEZ-235	NCIH520	37.2102	33.0945	35.1523	6.60456	4.7116	3.67444	4.6278	15.3372	20.4913	25.2448
ZOLINZA	BEZ-235	NCIH460	16.467	22.6607	19.5638	5.20899	3.63438	3.56032	5.29201	11.9248	14.3787	15.7443
ZOLINZA	BEZ-235	NCIH23	32.7096	34.7993	33.7545	8.87004	7.68706	6.6662	8.85169	21.5378	25.7024	27.6461
ZOLINZA	BEZ-235	NCIH2122	39.7964	38.9977	39.3971	14.6247	10.4302	11.9459	10.3909	24.4741	31.475	31.9355
ZOLINZA	BEZ-235	NCIH1650	19.4098	13.5867	16.4982	1.54787	0.0300288	-0.084258	-0.53766	4.71265	7.19345	10.6054
ZOLINZA	BEZ-235	MSTO	43.0531	42.8581	42.9556	17.9749	14.4312	15.6849	14.6642	19.2178	31.0557	31.0867
ZOLINZA	BEZ-235	MDAMB436	27.1447	23.7264	25.4355	7.15436	5.61232	5.3984	8.81186	11.9925	14.9889	18.7141
ZOLINZA	BEZ-235	LOVO	41.0164	37.2615	39.1389	7.43637	3.58376	5.38737	3.77564	10.7179	18.7989	24.9284
ZOLINZA	BEZ-235	LNCAP	38.6909	35.2268	36.9588	8.53884	5.29812	6.03057	3.98441	14.8891	22.0754	25.924
ZOLINZA	BEZ-235	KPL1	32.7147	29.8061	31.2604	4.69821	2.21705	1.31096	-0.0804569	12.0845	17.1266	21.6725
ZOLINZA	BEZ-235	HT29	35.7128	28.6333	32.1731	8.05179	5.66669	5.89925	4.17715	15.958	23.1333	24.0655
ZOLINZA	BEZ-235	HT144	27.7387	30.9118	29.3253	6.6825	5.03324	4.59288	18.8408	17.737	22.4902	23.5312
ZOLINZA	BEZ-235	ES2	35.036	35.2138	35.1249	8.66554	6.78043	6.30339	7.42554	22.1181	27.7041	28.6215
ZOLINZA	BEZ-235	EFM192B	32.1856	24.9267	28.5562	7.24447	5.36138	4.16702	4.74871	12.0976	15.9645	20.3269
ZOLINZA	BEZ-235	DLD1	28.6203	24.9446	26.7825	5.06883	3.55013	2.49669	3.47208	11.0823	14.3049	18.9324
ZOLINZA	BEZ-235	COLO320DM	38.1111	35.6216	36.8663	9.02269	7.09472	6.76054	19.2032	23.0989	29.2931	29.9826
ZOLINZA	BEZ-235	CAOV3	29.0151	22.3047	25.6599	7.21262	4.88762	2.69403	9.21598	12.5715	15.9265	19.1157
ZOLINZA	BEZ-235	A427	15.3146	17.6157	16.4652	-3.90301	-7.20866	-5.76955	-5.21019	-6.03215	3.16725	5.2165
ZOLINZA	BEZ-235	A375	26.7134	34.4457	30.5796	7.09283	5.63252	4.95815	7.27453	18.9081	22.1785	24.7438
ZOLINZA	BEZ-235	A2780	39.2387	35.955	37.5969	8.93878	7.36986	5.90044	7.26903	17.4857	21.9752	27.5413
ZOLINZA	BEZ-235	A2058	37.5395	31.3266	34.433	7.66852	5.8445	4.90636	5.19053	16.1621	20.3943	25.2976
ZOLINZA	AZD1775	ZR751	13.4491	10.125	11.7871	0.745531	-2.55025	0.0352576	3.63712	3.93415	7.78405	7.8606
ZOLINZA	AZD1775	VCAP	26.7098	22.403	24.5564	8.78631	6.48232	4.62353	6.27853	16.8734	19.6082	20.7149
ZOLINZA	AZD1775	UWB1289BRCA1	37.3442	31.419	34.3816	15.4487	13.1998	11.9964	11.3068	21.5363	25.81	27.9589
ZOLINZA	AZD1775	UWB1289	41.3055	37.0419	39.1737	9.30048	7.67935	5.18848	6.51342	21.7051	26.8887	30.4394
ZOLINZA	AZD1775	UACC62	27.6465	26.1626	26.9046	8.34399	6.54523	5.9114	5.62761	18.7572	21.3308	22.8308
ZOLINZA	AZD1775	T47D	15.4996	15.4185	15.459	10.097	8.77688	8.66211	9.95805	12.1916	12.6355	13.8254
ZOLINZA	AZD1775	SW837	27.6206	27.6747	27.6476	10.6323	8.80734	7.18574	8.17139	19.9659	22.4986	23.8068
ZOLINZA	AZD1775	SW620	33.1332	30.1889	31.6611	6.70225	5.11527	2.27712	5.99063	15.0802	19.3642	23.3706
ZOLINZA	AZD1775	SKOV3	27.8055	28.4125	28.109	12.0242	10.1987	8.72392	10.4495	21.7405	24.1811	24.9248
ZOLINZA	AZD1775	SKMES1	38.9488	42.0119	40.4804	11.1404	9.10816	7.29814	9.53962	31.2596	34.1564	35.87
ZOLINZA	AZD1775	SKMEL30	23.2542	23.579	23.4166	5.58282	3.39637	1.57241	4.61423	16.7941	19.5118	20.1054
ZOLINZA	AZD1775	RPMI7951	31.85	30.4412	31.1456	11.6387	9.57262	8.15955	10.1295	24.4027	27.0011	27.7742
ZOLINZA	AZD1775	RKO	18.7173	14.2749	16.4961	5.81882	3.56847	2.91692	3.34221	10.6069	12.5078	13.5515
ZOLINZA	AZD1775	OVCAR3	29.7868	32.999	31.3929	9.24524	7.3725	4.84343	6.65222	22.0905	25.9139	26.7417
ZOLINZA	AZD1775	OV90	7.6869	8.6903	8.1886	4.33029	2.43075	2.21947	6.33145	4.9932	6.3459	6.5909
ZOLINZA	AZD1775	OCUBM	39.6555	34.2678	36.9617	7.57234	5.48951	4.05132	14.7359	24.8167	27.9207	30.8892
ZOLINZA	AZD1775	NCIH520	24.5138	17.4374	20.9756	4.27763	2.47467	1.74454	9.32094	14.4797	15.8215	17.7277
ZOLINZA	AZD1775	NCIH460	6.7617	7.1825	6.9721	3.94694	3.06277	2.91618	1.89372	4.4335	4.5182	5.7028
ZOLINZA	AZD1775	NCIH23	41.424	44.1525	42.7883	17.6382	16.4221	14.0827	17.6838	27.4092	31.5738	35.0987
ZOLINZA	AZD1775	NCIH2122	35.9449	29.8844	32.9146	10.4529	8.15941	6.16787	8.31301	14.6569	21.6579	23.7858
ZOLINZA	AZD1775	NCIH1650	16.1655	18.6228	17.3942	2.95677	0.776076	-2.06162	-0.747828	4.83085	7.31165	11.1125
ZOLINZA	AZD1775	MSTO	37.8625	44.1389	41.0007	19.0523	17.2129	15.5532	17.3698	25.962	29.1008	33.4813
ZOLINZA	AZD1775	MDAMB436	20.6885	20.1243	20.4064	6.8849	4.1758	4.48797	13.5547	15.0095	17.41	17.708
ZOLINZA	AZD1775	LOVO	40.0885	40.4957	40.2921	17.0251	12.7309	14.2033	12.6183	20.2632	28.3442	30.2777
ZOLINZA	AZD1775	KPL1	20.8044	20.2329	20.5187	3.86847	1.56279	1.55119	4.09298	13.1614	15.4766	16.84
ZOLINZA	AZD1775	HT29	34.2274	27.1776	30.7025	9.99029	7.71597	6.59288	15.4516	14.8672	22.0425	22.7848
ZOLINZA	AZD1775	HT144	17.2024	15.1487	16.1756	3.72795	2.18391	1.87926	5.10477	9.99685	11.4224	13.0862
ZOLINZA	AZD1775	ES2	30.6003	27.626	29.1132	6.34215	4.49489	1.71425	5.33979	12.1592	17.7452	20.6362
ZOLINZA	AZD1775	EFM192B	20.786	19.7361	20.2611	6.64911	4.79595	3.24537	5.04032	7.99225	11.8592	14.1267
ZOLINZA	AZD1775	DLD1	17.0065	16.6285	16.8175	7.07246	5.70366	4.65563	2.54654	12.0715	13.595	14.4445
ZOLINZA	AZD1775	COLO320DM	38.9075	33.0162	35.9618	9.26311	7.61777	4.71099	7.54807	17.0904	24.6636	26.5261
ZOLINZA	AZD1775	CAOV3	25.5686	23.2876	24.4281	5.94677	4.10585	-1.13101	5.84788	6.4542	9.8092	15.4412
ZOLINZA	AZD1775	A375	24.4097	31.2262	27.8179	8.32795	6.28682	4.31469	7.37378	13.3997	16.67	20.6088
ZOLINZA	AZD1775	A2780	30.696	30.3956	30.5458	11.4427	9.75796	7.69665	21.6398	22.9489	26.0563	26.7474
ZOLINZA	AZD1775	A2058	27.8885	30.476	29.1822	8.36468	6.41648	3.52329	6.743	12.0802	16.3124	20.6312
ZOLINZA	ABT-888	ZR751	13.9644	10.8008	12.3826	4.2794	3.67556	-4.01825	3.85078	8.3796	8.3796	10.3811
ZOLINZA	ABT-888	VCAP	19.3311	13.5234	16.4273	7.18916	7.42986	#N/A	4.96288	11.4791	11.4791	13.9532
ZOLINZA	ABT-888	UWB1289BRCA1	14.4377	9.6556	12.0466	3.12844	3.25247	-6.57616	1.59796	7.77295	7.77295	9.9098
ZOLINZA	ABT-888	UWB1289	19.4411	13.8807	16.6609	3.52115	3.03278	-0.89999	2.027	11.4773	11.4773	14.0691
ZOLINZA	ABT-888	UACC62	20.5254	13.458	16.9917	1.45677	1.52442	#N/A	2.44626	11.4179	11.4179	14.2048
ZOLINZA	ABT-888	T47D	0	9.6904	4.8452	4.72373	4.68613	#N/A	6.01906	2.0217	2.0217	3.43345
ZOLINZA	ABT-888	SW837	20.4642	12.9778	16.721	2.27343	1.13622	-4.93654	3.32891	11.5702	11.572	14.1456
ZOLINZA	ABT-888	SW620	11.4345	9.8803	10.6574	0.0337638	-0.231936	-1.17961	2.58625	6.3734	6.3734	8.5154
ZOLINZA	ABT-888	SKOV3	13.8437	10.8727	12.3582	6.98484	6.89937	-0.13555	4.78987	8.4303	8.4303	10.3942
ZOLINZA	ABT-888	SKMES1	8.9976	6.7939	7.89575	3.85651	3.52065	-2.4204	4.50763	4.99895	4.99895	6.44735
ZOLINZA	ABT-888	SKMEL30	13.2058	9.9032	11.5545	-1.38859	-1.42077	-7.68876	3.64662	7.6497	7.6497	9.6021
ZOLINZA	ABT-888	RPMI7951	13.0609	10.4749	11.7679	2.84163	2.90412	#N/A	3.32032	7.6234	7.6234	9.69565
ZOLINZA	ABT-888	RKO	10.8235	8.0739	9.4487	0.723712	0.271179	-3.59787	#N/A	5.4604	5.4604	7.45455
ZOLINZA	ABT-888	OVCAR3	12.6826	9.8351	11.2589	3.84571	3.0126	-4.78885	3.52511	7.31005	7.43545	9.28445
ZOLINZA	ABT-888	OV90	1.1985	5.4829	3.3407	1.97885	1.92822	-2.86236	2.07295	1.498	1.498	2.41935
ZOLINZA	ABT-888	NCIH520	15.6489	12.5987	14.1238	2.89131	2.71505	-3.9902	2.35308	8.9697	8.9697	11.5467
ZOLINZA	ABT-888	NCIH460	0.8718	6.1561	3.51395	0.411208	-0.293299	-6.20759	0.537685	1.06005	1.06005	2.287
ZOLINZA	ABT-888	NCIH23	10.0281	10.4342	10.2311	0.721998	0.419983	-7.50385	2.66583	6.06655	6.06655	8.14885
ZOLINZA	ABT-888	NCIH2122	28.1285	20.9657	24.5471	8.95563	8.23961	-2.24641	8.50647	17.5204	17.5461	21.0338
ZOLINZA	ABT-888	NCIH1650	9.2972	6.3216	7.8094	1.36971	0.24058	-1.02978	1.62165	5.0815	5.3286	6.44545
ZOLINZA	ABT-888	MSTO	43.1779	38.8139	40.9959	23.3698	26.2066	8.07295	24.5309	29.096	29.096	35.0459
ZOLINZA	ABT-888	MDAMB436	15.8412	13.3828	14.612	5.25517	3.52751	4.17239	5.04645	10.8957	11.6156	12.7538
ZOLINZA	ABT-888	LOVO	28.7322	18.8133	23.7728	1.39366	1.68135	-10.4048	2.6937	15.6189	15.6918	19.6958
ZOLINZA	ABT-888	LNCAP	26.554	19.9255	23.2398	8.39226	8.22817	4.86192	6.35745	16.0536	16.0536	19.6467
ZOLINZA	ABT-888	KPL1	16.1831	9.0504	12.6167	0.773314	-0.0553843	-2.60606	0.754472	7.36845	7.57465	9.9926
ZOLINZA	ABT-888	HT144	14.6144	11.3408	12.9776	2.32763	2.03468	-4.68057	2.95163	8.2244	8.2244	10.601
ZOLINZA	ABT-888	HCT116	24.022	15.3246	19.6733	1.9696	1.33977	-3.88513	1.43749	12.7461	12.7461	16.2097
ZOLINZA	ABT-888	ES2	21.9664	14.7885	18.3774	1.92461	1.63348	-5.0324	3.6341	12.7914	12.7914	15.5845
ZOLINZA	ABT-888	EFM192B	11.2492	9.6323	10.4408	4.32513	4.33703	#N/A	3.84857	6.57385	6.57385	8.5073
ZOLINZA	ABT-888	DLD1	11.4806	9.7579	10.6193	4.74662	4.57671	-3.18833	4.41811	7.39675	7.39675	9.008
ZOLINZA	ABT-888	CAOV3	15.533	10.095	12.814	2.03148	1.92181	-1.01793	-2.86924	9.459	9.459	11.1365
ZOLINZA	ABT-888	A427	1.8259	10.0113	5.9186	-12.7888	-13.8316	-21.9803	-5.67848	-8.3919	-7.3793	-1.23665
ZOLINZA	ABT-888	A375	2.4811	7.5619	5.0215	-1.12142	-1.27339	-15.3227	1.04315	1.7511	1.7511	3.3863
ZOLINZA	ABT-888	A2780	23.7487	15.0797	19.4142	9.37209	8.89041	1.09134	8.9071	14.9247	14.9247	17.1695
ZOLINZA	ABT-888	A2058	19.1718	12.2041	15.688	5.34774	5.12245	-1.96605	5.93177	11.4558	11.4558	13.5719
VINORELBINE	GELDANAMYCIN	ZR751	28.3011	29.7001	29.0006	1.87539	-0.239622	0.614626	1.95001	4.986	12.2936	16.9933
VINORELBINE	GELDANAMYCIN	T47D	28.507	19.7806	24.1438	3.00922	2.1249	-4.891	14.7766	19.1134	19.199	21.6286
VINORELBINE	GELDANAMYCIN	SW837	29.5662	20.927	25.2466	1.25441	-1.2041	-0.278026	0.117937	7.8328	15.3188	16.5397
VINORELBINE	GELDANAMYCIN	SW620	28.0929	29.8234	28.9581	2.25198	0.461077	0.24194	0.955347	1.59485	13.4787	15.2765
VINORELBINE	GELDANAMYCIN	SKOV3	34.0182	31.9498	32.984	8.97678	5.10625	7.65059	8.18875	18.7591	24.8557	25.8716
VINORELBINE	GELDANAMYCIN	SKMES1	33.1103	25.4165	29.2634	5.61152	3.54323	3.21672	3.19201	9.1282	15.5426	19.1958
VINORELBINE	GELDANAMYCIN	SKMEL30	32.5655	24.6875	28.6265	7.94702	5.40903	4.89661	5.42874	18.1478	22.2349	23.3871
VINORELBINE	GELDANAMYCIN	RPMI7951	45.2515	41.1622	43.2069	20.5144	16.121	18.7098	17.1408	21.5044	30.145	32.3557
VINORELBINE	GELDANAMYCIN	OV90	36.7721	36.1868	36.4794	5.20016	4.50818	3.68642	5.09243	15.9881	19.1373	26.2338
VINORELBINE	GELDANAMYCIN	NCIH520	26.2958	29.3869	27.8413	-1.6554	-4.27006	-5.61977	-3.20166	1.83045	12.5363	14.8359
VINORELBINE	GELDANAMYCIN	NCIH23	3.3867	0	1.69335	-42.6477	-44.9051	-44.6801	-17.7475	-25.7801	-17.3743	-12.0434
VINORELBINE	GELDANAMYCIN	NCIH2122	36.6655	39.7667	38.2161	2.02019	0.603908	-0.286599	1.02152	4.0708	19.8694	21.1434
VINORELBINE	GELDANAMYCIN	NCIH1650	32.8355	23.0585	27.947	3.20758	1.29334	1.54013	0.65534	7.9218	13.5386	17.9344
VINORELBINE	GELDANAMYCIN	MSTO	23.0404	30.8406	26.9405	3.76742	1.60536	1.75692	4.65533	14.9075	20.4602	20.924
VINORELBINE	GELDANAMYCIN	MDAMB436	31.068	28.7927	29.9304	5.03204	3.12799	3.66384	3.59259	16.8062	22.0871	23.3682
VINORELBINE	GELDANAMYCIN	LOVO	20.6304	26.4118	23.5211	1.11334	0.515467	-2.24583	1.0072	4.4661	6.8916	13.9936
VINORELBINE	GELDANAMYCIN	KPL1	23.7685	21.9899	22.8792	-1.75518	-5.55489	-3.21235	-11.7453	0.3944	11.3434	11.6368
VINORELBINE	GELDANAMYCIN	HT29	39.1991	43.2812	41.2401	0.131706	-1.48561	-2.02867	-0.470003	2.52035	17.7569	21.8803
VINORELBINE	GELDANAMYCIN	HT144	26.9017	24.785	25.8434	4.42354	1.92175	2.76483	1.77192	4.37765	13.0319	15.1105
VINORELBINE	GELDANAMYCIN	ES2	5.8061	6.8998	6.35295	5.21464	4.18209	-13.2413	6.61883	1.07055	2.18305	3.71175
VINORELBINE	GELDANAMYCIN	EFM192B	22.8321	16.2126	19.5223	-2.1071	-5.06421	-5.6869	-5.56906	2.29925	9.10485	10.9108
VINORELBINE	GELDANAMYCIN	DLD1	14.5056	20.7979	17.6517	2.15558	1.11268	1.06422	15.8599	8.52735	10.7735	13.0895
VINORELBINE	GELDANAMYCIN	COLO320DM	0	0.3022	0.1511	-1.26847	-1.42443	-1.89207	4.11202e-20	0.1511	0.1511	0.1511
VINORELBINE	GELDANAMYCIN	A375	39.9513	35.0347	37.493	12.7648	10.4389	11.0318	10.1465	23.4589	29.5477	30.476
VINORELBINE	GELDANAMYCIN	A2058	39.406	40.6979	40.0519	2.24486	0.667051	-0.0667283	1.83141	3.43285	18.7402	21.7424
VINORELBINE	ZOLINZA	ZR751	12.0532	17.3754	14.7143	0.885166	-0.149535	-0.705196	-4.434	3.4037	7.4067	9.059
VINORELBINE	ZOLINZA	UWB1289	33.0676	27.6271	30.3473	7.29139	4.46535	5.29361	6.25782	18.4706	23.6542	24.409
VINORELBINE	ZOLINZA	UACC62	13.6571	22.8212	18.2392	-1.99339	-3.68583	-4.24953	-2.20472	0.68415	6.25795	9.46165
VINORELBINE	ZOLINZA	T47D	27.5222	19.1487	23.3355	7.15644	5.16885	5.79613	13.4809	15.5672	18.3907	19.4513
VINORELBINE	ZOLINZA	SW837	24.1495	26.4348	25.2921	0.940542	-0.681205	-1.13977	0.576888	12.6571	17.8061	18.9747
VINORELBINE	ZOLINZA	SKOV3	33.3008	28.8484	31.0746	10.6044	8.90405	8.78589	10.1289	21.0501	24.978	26.0624
VINORELBINE	ZOLINZA	SKMES1	20.8521	22.5815	21.7168	6.70122	5.10437	3.6789	5.61611	12.4056	15.3024	17.0612
VINORELBINE	ZOLINZA	SKMEL30	31.5393	25.9025	28.7209	5.902	3.92608	4.00674	6.78798	18.4245	22.3293	23.5727
VINORELBINE	ZOLINZA	RPMI7951	39.6604	30.8548	35.2576	11.693	9.46306	9.35351	9.68159	22.4726	26.6171	28.8651
VINORELBINE	ZOLINZA	OV90	12.6589	10.4676	11.5633	5.5877	3.93036	4.28653	3.3558	6.57135	8.41405	9.0673
VINORELBINE	ZOLINZA	NCIH460	12.4698	13.0584	12.7641	2.68096	1.18981	-0.236412	0.938459	5.3716	7.8255	9.06785
VINORELBINE	ZOLINZA	NCIH1650	21.5695	18.6282	20.0988	4.04805	2.19111	2.16019	3.50732	12.0012	14.482	16.05
VINORELBINE	ZOLINZA	MSTO	41.6426	45.077	43.3598	19.4146	18.1825	17.4901	19.7333	25.9072	31.4599	34.6335
VINORELBINE	ZOLINZA	MDAMB436	23.3571	19.0896	21.2233	1.4211	-0.389826	-0.239132	1.24247	10.3837	13.3801	15.8035
VINORELBINE	ZOLINZA	LOVO	33.1783	39.3793	36.2788	5.78744	2.11356	3.24684	2.52707	11.5683	19.6493	23.9236
VINORELBINE	ZOLINZA	LNCAP	41.637	40.208	40.9225	15.9858	12.2332	13.7859	11.5936	24.9126	32.0988	32.9175
VINORELBINE	ZOLINZA	KPL1	22.8524	26.0447	24.4485	1.53358	-1.24226	-0.0961251	-3.31128	8.45745	13.4995	16.453
VINORELBINE	ZOLINZA	EFM192B	31.154	24.1743	27.6641	9.43231	7.38277	7.09135	7.26572	16.9916	20.8586	22.3279
VINORELBINE	ZOLINZA	DLD1	9.4488	13.6299	11.5393	4.30087	3.09093	1.31646	1.18501	6.07075	8.31685	8.80505
VINORELBINE	ZOLINZA	CAOV3	21.1967	26.1059	23.6513	-4.16976	-5.59803	-5.55841	-7.3575	3.1725	6.5275	13.4119
VINORELBINE	ZOLINZA	A427	23.5677	25.9898	24.7787	-4.43703	-7.71862	-6.81785	-5.10042	-3.42145	9.87645	10.6786
VINORELBINE	ZOLINZA	A375	25.1566	17.3374	21.247	3.36406	1.72726	1.33955	3.67281	10.0313	13.3017	15.6392
VINORELBINE	ZOLINZA	A2780	38.7211	31.499	35.1101	9.43509	7.70057	6.87859	8.66561	21.574	26.0635	28.342
VINORELBINE	ZOLINZA	A2058	30.2566	36.5971	33.4269	-2.18001	-3.24838	-4.78102	-0.5226	7.88295	12.1152	20.6549
VINORELBINE	TEMOZOLOMIDE	ZR751	0	8.7087	4.35435	-3.70313	-1.9363	-13.6729	-6.46329	-2.95325	-2.95325	0.70055
VINORELBINE	TEMOZOLOMIDE	UWB1289BRCA1	11.6578	18.942	15.2999	-0.199341	-2.39304	-4.36727	-3.45025	0.3584	4.3789	7.82915
VINORELBINE	TEMOZOLOMIDE	UACC62	10.7332	18.7484	14.7408	-0.0287543	-0.414128	-1.58867	2.84543	1.9398	2.7596	8.3403
VINORELBINE	TEMOZOLOMIDE	T47D	19.2516	11.1941	15.2229	1.31699	1.30831	#N/A	11.6692	10.2781	10.2781	12.7505
VINORELBINE	TEMOZOLOMIDE	SW837	19.6493	11.193	15.4212	-1.75007	-1.51972	-4.95979	-0.4264	7.93515	7.93515	11.6782
VINORELBINE	TEMOZOLOMIDE	SW620	24.0558	28.8598	26.4578	1.2562	-1.08236	-2.40769	-0.430305	1.2881	13.172	13.8729
VINORELBINE	TEMOZOLOMIDE	SKMES1	19.0566	11.7028	15.3797	3.14032	1.75241	-6.61112	3.46536	8.6012	8.9653	11.9904
VINORELBINE	TEMOZOLOMIDE	SKMEL30	29.9178	20.8969	25.4074	8.34158	7.24482	-0.763598	9.65612	18.8081	19.0158	22.1077
VINORELBINE	TEMOZOLOMIDE	OV90	13.5126	8.5685	11.0405	3.86256	2.68635	-3.03128	6.19326	7.89135	7.89135	9.46595
VINORELBINE	TEMOZOLOMIDE	NCIH460	9.2547	8.1241	8.6894	1.73412	0.758511	-0.267381	-0.287441	2.72	3.7508	5.7047
VINORELBINE	TEMOZOLOMIDE	NCIH1650	15.2434	8.4179	11.8306	-7.12657	-8.40837	-8.52531	-2.04221	5.14355	6.21385	8.4871
VINORELBINE	TEMOZOLOMIDE	MSTO	20.2875	15.5974	17.9425	3.09205	1.31466	0.65718	3.73426	8.23305	12.3898	13.0878
VINORELBINE	TEMOZOLOMIDE	LOVO	19.8668	27.0905	23.4787	-1.32989	-0.0697014	-10.6702	0.742038	6.84915	6.84915	15.1639
VINORELBINE	TEMOZOLOMIDE	ES2	19.7915	18.6317	19.2116	-0.49304	-1.83239	-2.27522	-1.9081	3.2982	7.4681	11.2549
VINORELBINE	TEMOZOLOMIDE	EFM192B	20.9731	12.2108	16.592	0.116388	0.858706	-34.5397	4.64312	9.78635	9.78635	13.1892
VINORELBINE	TEMOZOLOMIDE	DLD1	0	6.104	3.052	2.7409	2.70443	#N/A	0.310435	0.8059	0.8059	1.92895
VINORELBINE	TEMOZOLOMIDE	COLO320DM	15.925	14.1891	15.0571	4.60964	8.41638	4.60263	3.07277	7.22065	7.22065	11.1388
VINORELBINE	TEMOZOLOMIDE	A427	20.6681	29.0879	24.878	0.273231	-2.39083	-3.39612	-4.01309	0.2671	9.9757	12.5725
VINORELBINE	TEMOZOLOMIDE	A375	10.3684	6.8118	8.5901	-12.788	-13.3728	-22.3508	-10.5079	-0.4016	0.6448	4.09425
VINORELBINE	TEMOZOLOMIDE	A2058	31.2302	35.9753	33.6028	-1.58843	-3.37801	-8.64772	-2.40113	1.55145	12.2911	17.5771
VINORELBINE	SUNITINIB	ZR751	4.6357	10.998	7.81685	-2.38367	-6.9924	-4.77188	9.93087	-1.92025	0.50925	2.9483
VINORELBINE	SUNITINIB	UWB1289BRCA1	23.1125	25.5745	24.3435	6.74766	5.94774	3.93731	10.8271	10.4792	13.4225	17.4113
VINORELBINE	SUNITINIB	UWB1289	22.3552	23.5291	22.9421	9.44535	3.13936	5.31213	6.42126	12.8116	16.249	17.8769
VINORELBINE	SUNITINIB	UACC62	14.321	13.6534	13.9872	-1.62833	-3.17675	-4.95857	-5.00557	0.5383	2.006	7.26275
VINORELBINE	SUNITINIB	T47D	14.71	12.1969	13.4535	3.20995	2.20221	0.748898	12.0717	8.50865	8.50865	10.981
VINORELBINE	SUNITINIB	SW837	24.8546	24.3806	24.6176	1.74718	-0.615528	-1.09897	-1.11113	14.4653	17.1316	19.5415
VINORELBINE	SUNITINIB	SW620	34.5916	36.0174	35.3045	9.46933	6.37181	5.98718	4.93587	17.025	23.4206	26.1648
VINORELBINE	SUNITINIB	SKOV3	29.2649	26.3027	27.7838	9.4745	5.99669	6.65721	5.75652	18.515	21.6872	23.1494
VINORELBINE	SUNITINIB	SKMES1	28.3719	29.622	28.9969	6.57171	4.57733	2.05623	4.66236	19.7853	22.5825	24.3911
VINORELBINE	SUNITINIB	SKMEL30	29.482	25.9112	27.6966	10.4396	6.19606	7.535	7.72137	18.7821	21.305	23.2394
VINORELBINE	SUNITINIB	RKO	25.9965	34.7016	30.349	2.28916	0.152941	-2.50343	0.973094	11.8751	15.404	21.1121
VINORELBINE	SUNITINIB	OV90	12.1746	9.7114	10.943	4.14827	4.00139	-7.91081	1.53732	7.7938	7.7938	9.3684
VINORELBINE	SUNITINIB	OCUBM	23.7332	25.7002	24.7167	-3.92657	-8.27238	-6.18818	-6.45387	5.7581	9.8191	15.2374
VINORELBINE	SUNITINIB	NCIH520	29.5897	36.3132	32.9515	6.95349	4.38442	2.95239	3.9817	14.7532	17.6465	23.8523
VINORELBINE	SUNITINIB	NCIH460	20.2682	16.147	18.2076	7.16859	6.4669	-3.24432	6.97502	13.269	13.269	15.7383
VINORELBINE	SUNITINIB	NCIH23	36.2556	32.3354	34.2955	10.315	7.05143	3.92073	6.652	23.174	25.8897	28.7348
VINORELBINE	SUNITINIB	NCIH1650	17.421	15.6729	16.5469	2.652	0.261785	0.212644	5.59054	9.77655	10.9301	13.1617
VINORELBINE	SUNITINIB	MSTO	21.4138	30.2247	25.8192	1.5821	-0.525739	-2.16466	1.12216	16.4464	20.2665	21.1328
VINORELBINE	SUNITINIB	MDAMB436	24.2576	17.3735	20.8156	2.16369	-1.28742	0.351008	10.1263	10.0665	12.9723	15.441
VINORELBINE	SUNITINIB	LOVO	37.8545	39.7086	38.7815	6.9772	2.22144	4.09588	1.77728	12.5347	22.152	25.6581
VINORELBINE	SUNITINIB	LNCAP	33.8523	32.3964	33.1243	9.76311	5.41235	4.26921	16.4429	21.7236	24.3006	27.424
VINORELBINE	SUNITINIB	KPL1	29.4391	26.1567	27.7979	7.21637	2.62337	5.42149	-6.23073	10.8811	16.8489	19.3395
VINORELBINE	SUNITINIB	HCT116	31.9611	41.4251	36.6931	6.43122	4.45674	2.50679	4.07513	18.9883	23.1249	27.8407
VINORELBINE	SUNITINIB	ES2	20.5329	22.39	21.4614	6.5987	5.22444	3.20645	3.05257	15.5635	17.2916	18.5125
VINORELBINE	SUNITINIB	EFM192B	25.6827	17.0497	21.3662	5.39403	5.22444	-16.2945	6.85523	14.5606	14.5606	17.9634
VINORELBINE	SUNITINIB	DLD1	21.4935	14.4204	17.9569	9.94368	8.63988	7.57627	7.72702	12.9506	15.1967	15.4538
VINORELBINE	SUNITINIB	COLO320DM	25.5857	19.6064	22.596	12.2479	13.5384	12.103	9.59373	18.1464	18.1464	20.3712
VINORELBINE	SUNITINIB	CAOV3	27.7486	31.0607	29.4047	2.98289	0.381645	-0.293545	-0.710456	7.75195	12.2809	18.5783
VINORELBINE	SUNITINIB	A427	34.4936	35.4767	34.9852	8.62371	4.97413	5.03684	4.97761	13.4106	20.0829	24.1979
VINORELBINE	SUNITINIB	A375	36.2179	30.0413	33.1296	12.4176	7.99913	9.5984	7.89799	20.2213	25.1843	26.6754
VINORELBINE	SUNITINIB	A2780	40.5089	35.2708	37.8898	15.5421	11.6505	11.8445	11.2024	23.7745	28.8432	30.8322
VINORELBINE	SUNITINIB	A2058	39.3264	42.6673	40.9968	2.69283	1.02326	-0.0901255	3.42104	16.5865	19.6851	28.7917
VINORELBINE	SORAFENIB	UWB1289BRCA1	31.641	32.0343	31.8377	4.57242	1.83622	1.96234	0.614503	12.8122	20.9167	22.3249
VINORELBINE	SORAFENIB	UWB1289	37.3593	34.2796	35.8195	17.2574	13.7668	15.2409	13.0235	21.9433	28.6364	28.8814
VINORELBINE	SORAFENIB	UACC62	10.4054	17.9456	14.1755	-10.5726	-13.681	-13.7663	-12.1372	-2.3494	2.1943	5.91305
VINORELBINE	SORAFENIB	SW837	29.3457	32.7916	31.0687	2.19866	-0.377017	-0.617095	-2.04404	19.2812	23.5827	25.175
VINORELBINE	SORAFENIB	SKOV3	32.2028	34.5171	33.3599	10.4078	7.36192	7.54277	8.89404	24.3817	27.2633	28.8708
VINORELBINE	SORAFENIB	SKMES1	25.8657	30.2125	28.0391	4.61315	2.4024	0.248791	4.04191	18.42	21.6247	23.2295
VINORELBINE	SORAFENIB	SKMEL30	37.8681	33.0253	35.4467	17.5378	13.9023	15.3532	20.2773	22.6292	29.0208	29.0379
VINORELBINE	SORAFENIB	RPMI7951	36.8271	33.4913	35.1592	6.79188	3.12106	3.06737	4.21859	22.0205	26.5187	28.5898
VINORELBINE	SORAFENIB	PA1	34.3292	38.0436	36.1864	2.17155	1.3372	-1.83584	0.493231	9.8088	18.9793	22.9976
VINORELBINE	SORAFENIB	OV90	27.7087	31.5173	29.613	7.29899	5.01752	5.39912	7.32578	21.8217	24.9709	25.7173
VINORELBINE	SORAFENIB	OCUBM	36.1007	35.4823	35.7915	6.43685	3.21976	3.18788	2.14657	13.5378	20.8939	24.6646
VINORELBINE	SORAFENIB	NCIH520	30.001	27.577	28.789	3.84889	0.78905	-0.305164	0.669812	8.0011	13.484	18.3951
VINORELBINE	SORAFENIB	NCIH460	29.0414	36.2494	32.6454	7.63634	5.87595	3.91912	5.38001	23.0302	27.7068	27.8378
VINORELBINE	SORAFENIB	NCIH1650	22.5732	29.0954	25.8343	2.49444	-0.0957502	-0.157583	-2.40311	16.8477	20.2175	21.341
VINORELBINE	SORAFENIB	MSTO	34.5391	41.8266	38.1829	14.6894	15.2173	14.1563	13.3697	17.2839	22.8366	27.7334
VINORELBINE	SORAFENIB	MDAMB436	26.2881	26.7122	26.5001	1.11239	-1.48386	-2.33159	-0.198683	15.378	18.6568	20.9391
VINORELBINE	SORAFENIB	LOVO	31.9671	40.9229	36.445	2.89981	-0.162658	-0.829848	-0.0653236	14.4039	19.8155	25.4245
VINORELBINE	SORAFENIB	LNCAP	40.3238	33.7506	37.0372	15.6953	11.0987	12.9335	11.9518	20.9069	28.2135	28.972
VINORELBINE	SORAFENIB	KPL1	33.3425	30.6347	31.9886	3.69313	0.330239	2.01485	-5.07295	13.2745	21.0396	22.6315
VINORELBINE	SORAFENIB	HT29	28.5079	33.283	30.8955	2.59474	0.965888	-1.35029	0.410924	8.09095	15.6589	19.4932
VINORELBINE	SORAFENIB	ES2	25.8608	35.4891	30.675	7.54525	5.76629	4.1422	6.55426	22.1777	26.3476	26.4263
VINORELBINE	SORAFENIB	EFM192B	31.2891	26.6005	28.9448	8.07503	4.58492	4.20997	4.97194	19.2348	22.1392	24.0898
VINORELBINE	SORAFENIB	COLO320DM	27.676	18.4042	23.0401	2.46782	4.2571	2.41271	2.75316	15.856	15.856	19.448
VINORELBINE	SORAFENIB	CAOV3	23.7956	32.4927	28.1441	0.993101	-1.25753	-3.34657	-0.294555	8.10535	11.0204	18.1247
VINORELBINE	SORAFENIB	A427	39.1697	38.3101	38.7399	12.7558	9.16934	10.2015	8.5532	14.0893	23.8376	26.4146
VINORELBINE	SORAFENIB	A375	39.9626	41.9428	40.9527	11.9073	8.51058	8.66325	8.82188	28.6289	33.0074	34.7908
VINORELBINE	SORAFENIB	A2780	42.5912	37.6076	40.0994	9.9172	7.14135	6.5565	6.54478	22.4043	31.0528	31.2519
VINORELBINE	SORAFENIB	A2058	33.0649	43.0036	38.0343	0.449756	-1.13241	-3.96193	0.371983	13.8521	16.7226	25.9432
VINORELBINE	PD325901	ZR751	12.3956	15.0891	13.7424	0.717301	-2.71309	-0.806543	8.81102	-0.95705	6.35055	6.39265
VINORELBINE	PD325901	UACC62	29.7722	30.8116	30.2919	2.35845	-1.31106	0.490552	-0.91269	0.5782	12.5594	15.435
VINORELBINE	PD325901	SW837	25.4294	16.8638	21.1466	-0.337169	-2.88156	-1.6664	-4.27672	1.9638	9.4498	11.5552
VINORELBINE	PD325901	SW620	31.7299	35.0305	33.3802	3.8582	0.982531	2.56744	-0.465049	0.8005	12.6844	17.0904
VINORELBINE	PD325901	SKMES1	23.8821	17.7071	20.7946	-1.3854	-3.08667	-3.68773	-1.897	2.2532	8.6676	11.5239
VINORELBINE	PD325901	SKMEL30	37.065	31.2726	34.1688	5.79451	3.22949	3.98267	3.34273	9.7918	16.1834	21.9803
VINORELBINE	PD325901	NCIH460	16.4498	9.6567	13.0533	2.38423	1.24378	1.49465	-0.222858	6.60065	8.11465	9.82695
VINORELBINE	PD325901	NCIH23	0	0	0	-29.9941	-33.492	-31.8328	-9.65292	-16.4795	-8.4058	-8.23975
VINORELBINE	PD325901	NCIH1650	16.3632	9.3759	12.8696	-0.839595	-1.88618	-3.78682	3.54373	7.25275	7.25275	10.0612
VINORELBINE	PD325901	MSTO	17.376	10.6257	14.0008	2.43029	-0.226662	-2.73115	7.29259	5.58755	8.44815	9.7942
VINORELBINE	PD325901	LOVO	30.4756	33.5141	31.9948	2.7579	-1.52404	0.178512	-0.99926	-1.23535	15.3653	15.3798
VINORELBINE	PD325901	LNCAP	27.3642	18.4924	22.9283	5.68348	4.91293	-2.53624	7.5948	14.1046	14.1046	18.5164
VINORELBINE	PD325901	KPL1	14.6669	16.4402	15.5536	-1.99662	-0.113917	-6.11214	-1.29927	4.60455	4.60455	10.0791
VINORELBINE	PD325901	HT29	22.9179	32.0822	27.5001	-0.00890471	-1.45751	-2.71459	-0.842988	-4.02115	11.2155	11.7395
VINORELBINE	PD325901	HT144	25.598	28.4066	27.0023	6.50003	2.76787	4.99026	3.26361	4.4678	13.122	15.735
VINORELBINE	PD325901	ES2	17.305	9.8791	13.5921	2.97438	1.48061	1.00943	3.27507	1.90925	6.07915	7.75065
VINORELBINE	PD325901	EFM192B	19.3934	12.2631	15.8283	-0.0975267	0.108556	-9.45213	3.15839	9.02265	9.02265	12.4255
VINORELBINE	PD325901	DLD1	3.6643	6.0194	4.84185	1.05219	-0.438059	-5.50355	1.45694	2.59575	2.59575	3.7188
VINORELBINE	PD325901	COLO320DM	0	0	0	-3.3045	-3.50815	-3.55968	0.308299	0	0	0
VINORELBINE	PD325901	CAOV3	22.7871	27.8315	25.3093	0.0750512	-0.773736	-6.78972	-1.29698	3.3886	8.1855	14.349
VINORELBINE	PD325901	A375	33.9767	28.1462	31.0615	5.30039	1.35385	3.72912	12.1102	7.88985	15.8352	19.4757
VINORELBINE	MK-8776	ZR751	2.7134	9.7967	6.25505	-3.65035	-8.15877	-6.07694	-0.964645	-4.12825	-1.05255	1.0634
VINORELBINE	MK-8776	UWB1289BRCA1	36.5884	41.2433	38.9158	2.8439	0.573634	1.04619	1.13416	11.3625	22.2835	25.1392
VINORELBINE	MK-8776	UWB1289	42.0113	36.7618	39.3865	3.39882	1.73064	2.0173	2.6516	15.5503	22.2434	27.4684
VINORELBINE	MK-8776	UACC62	7.6833	10.18	8.93165	-4.47775	-6.53384	-6.71657	-3.17491	-6.13455	-3.04955	1.39855
VINORELBINE	MK-8776	SKOV3	33.6024	31.3586	32.4805	8.18685	6.06443	6.21607	6.98926	21.2009	26.3839	26.8407
VINORELBINE	MK-8776	SKMES1	40.4536	39.0631	39.7584	2.25749	1.11353	0.0624566	1.08632	16.0735	22.4879	27.9159
VINORELBINE	MK-8776	SKMEL30	37.1211	37.0711	37.0961	15.8478	11.9428	14.2764	19.6546	25.5493	30.7045	31.3227
VINORELBINE	MK-8776	RPMI7951	42.4203	41.5918	42.0061	18.2036	13.7504	16.1842	14.6243	26.7529	33.3655	34.3795
VINORELBINE	MK-8776	RKO	31.4672	35.3513	33.4093	4.72092	2.71552	1.21737	2.49768	8.18325	18.4642	20.7963
VINORELBINE	MK-8776	OVCAR3	15.5882	23.1444	19.3663	0.814879	-1.05413	-2.56583	0.24023	-2.6339	5.477	8.3662
VINORELBINE	MK-8776	OV90	22.0985	22.9502	22.5243	4.68946	2.65342	3.37257	2.52106	14.3428	17.492	18.4336
VINORELBINE	MK-8776	OCUBM	22.1884	27.964	25.0762	2.10889	0.388146	-1.06088	-2.20778	4.9608	10.1786	15.0185
VINORELBINE	MK-8776	NCIH520	17.7353	23.5721	20.6537	1.78921	-0.53539	-10.5171	2.20193	2.0997	5.3487	11.3767
VINORELBINE	MK-8776	NCIH460	12.5361	11.0419	11.789	2.89896	2.15421	-7.51	4.94795	6.7564	6.8504	9.2727
VINORELBINE	MK-8776	NCIH1650	22.0492	21.8669	21.9581	3.90003	1.78302	2.21402	-2.19952	13.1308	16.3413	17.5444
VINORELBINE	MK-8776	MDAMB436	29.1533	29.6675	29.4104	5.00373	3.22455	3.50718	3.717	16.3884	21.5671	22.8994
VINORELBINE	MK-8776	LOVO	36.4178	36.9888	36.7033	4.63629	0.660478	1.93247	-0.154105	5.7267	20.0738	21.215
VINORELBINE	MK-8776	LNCAP	33.2213	23.8196	28.5205	10.0221	4.826	-0.0498345	13.9529	14.3912	19.6968	21.4558
VINORELBINE	MK-8776	KPL1	17.9832	17.9532	17.9682	-1.64298	-6.08314	-3.01107	1.95872	1.6948	7.0192	9.8315
VINORELBINE	MK-8776	HT144	10.0701	14.9655	12.5178	1.96845	-0.118009	-2.68517	-2.22439	-0.3783	3.8636	6.06975
VINORELBINE	MK-8776	ES2	32.6724	41.9611	37.3167	13.2862	11.7437	11.3182	11.9771	25.8217	29.9916	31.5692
VINORELBINE	MK-8776	EFM192B	34.3541	24.9665	29.6603	7.02475	3.99556	2.72317	2.31083	13.6296	20.4352	21.645
VINORELBINE	MK-8776	DLD1	8.5484	10.1163	9.33235	6.46582	5.33353	-43.398	8.03468	6.31945	7.08625	7.8259
VINORELBINE	MK-8776	COLO320DM	10.5409	18.2527	14.3968	7.25635	7.26581	7.08007	4.50416	11.5243	11.5243	12.9606
VINORELBINE	MK-8776	CAOV3	26.8551	33.7113	30.2832	0.93757	-1.62348	-3.55203	-4.52898	1.7423	13.1594	16.0128
VINORELBINE	MK-8776	A427	15.9759	24.6715	20.3237	-0.338059	-2.69093	-4.28591	-1.99863	-1.4025	5.4214	9.4606
VINORELBINE	MK-8776	A375	38.1485	29.8518	34.0001	14.0318	11.455	5.34238	11.2077	23.1862	26.0548	28.5932
VINORELBINE	MK-8776	A2058	28.0382	30.145	29.0916	-2.33251	-3.10385	-9.10612	-2.68695	3.8585	7.7799	16.475
VINORELBINE	MK-8669	ZR751	19.8577	18.8195	19.3386	2.58043	-1.4465	1.35863	3.77038	2.7495	10.0571	11.0441
VINORELBINE	MK-8669	UWB1289BRCA1	10.7063	17.3441	14.0252	0.832427	-1.18882	-0.39581	2.37066	0.4806	3.1042	7.2529
VINORELBINE	MK-8669	UACC62	13.7155	19.3724	16.5439	-2.14423	-4.7153	-3.06855	0.243943	0.81655	4.56275	8.68025
VINORELBINE	MK-8669	T47D	23.6787	21.1955	22.4371	5.54113	2.81303	4.90218	15.9651	15.1918	17.4923	18.8145
VINORELBINE	MK-8669	SW837	21.0899	14.587	17.8385	2.04011	1.48978	0.621361	2.64602	10.2269	10.3525	14.0327
VINORELBINE	MK-8669	SW620	13.4225	20.6773	17.0499	2.76778	0.858048	1.33578	3.41929	2.2361	5.166	9.643
VINORELBINE	MK-8669	SKMES1	16.9763	12.8709	14.9236	3.59383	2.43696	1.30781	4.0945	8.108	8.5092	11.5158
VINORELBINE	MK-8669	RPMI7951	36.1018	32.2003	34.151	15.7801	11.8603	14.1647	8.36187	14.2267	22.8672	24.1889
VINORELBINE	MK-8669	OV90	26.0359	21.6974	23.8666	8.56048	6.50263	7.65553	9.01306	11.1627	14.3119	17.5147
VINORELBINE	MK-8669	OCUBM	28.5373	31.1045	29.8209	7.31524	4.82778	5.45806	4.04303	6.476	14.9233	18.1485
VINORELBINE	MK-8669	NCIH520	24.9597	32.996	28.9779	5.27621	2.93583	3.45005	1.88439	8.32035	13.6729	18.6491
VINORELBINE	MK-8669	NCIH460	11.7825	10.2736	11.0281	1.45758	0.711272	-0.561508	2.64289	6.08945	6.08945	8.55875
VINORELBINE	MK-8669	NCIH1650	18.4786	12.1333	15.3059	2.64127	1.27571	1.07286	-1.54483	6.25855	9.68915	10.7822
VINORELBINE	MK-8669	MDAMB436	24.0159	17.1386	20.5772	1.67222	-1.0415	-0.149918	4.90069	7.63455	12.734	14.1059
VINORELBINE	MK-8669	LOVO	26.7372	30.5595	28.6484	4.59116	1.97108	3.27781	5.58317	5.15625	12.0189	16.9023
VINORELBINE	MK-8669	LNCAP	33.3896	24.0916	28.7406	9.97218	5.80261	8.44118	4.67048	11.9383	19.9169	20.3394
VINORELBINE	MK-8669	KPL1	22.5583	26.0061	24.2822	4.53334	3.17901	3.26105	-1.66372	10.1774	13.3332	17.2298
VINORELBINE	MK-8669	HT144	6.8558	13.9522	10.404	1.38661	-0.275115	-1.7752	2.84737	0.6284	1.7498	5.5162
VINORELBINE	MK-8669	ES2	14.8984	9.1498	12.0241	4.41181	2.34767	3.56946	5.70982	5.0086	7.8542	8.51635
VINORELBINE	MK-8669	DLD1	6.1421	10.9675	8.5548	4.57492	3.332	3.34422	5.31022	4.7308	6.3087	6.6428
VINORELBINE	MK-8669	COLO320DM	1.6242	4.0828	2.8535	3.24991	2.91789	1.80056	0	2.8535	2.8535	2.8535
VINORELBINE	MK-8669	CAOV3	18.9296	24.6932	21.8114	-3.40904	-5.3881	-7.58624	-0.896244	0.5223	4.6876	11.1669
VINORELBINE	MK-8669	A2058	28.8215	36.2031	32.5123	0.440501	-0.181807	-3.4446	2.93811	9.0286	11.2006	20.7704
VINORELBINE	MK-5108	ZR751	8.7387	17.0831	12.9109	-1.05593	-3.59208	-2.48034	2.28763	2.967	5.6033	7.93895
VINORELBINE	MK-5108	UWB1289BRCA1	13.1036	22.0215	17.5626	-0.215597	-2.92014	-2.92426	2.45303	4.16885	6.64155	10.8657
VINORELBINE	MK-5108	T47D	23.9469	14.0187	18.9828	2.0531	0.116405	-0.383712	11.7981	13.7704	14.038	16.3766
VINORELBINE	MK-5108	SW837	23.3028	15.0316	19.1672	1.81368	1.91321	-1.6089	3.47224	11.6812	11.6812	15.4242
VINORELBINE	MK-5108	SKOV3	24.7395	15.2011	19.9703	4.27182	3.77529	-2.94124	4.08003	13.6018	13.8737	16.7861
VINORELBINE	MK-5108	SKMES1	24.9513	30.93	27.9406	4.00172	2.21593	0.773277	2.84564	15.8433	21.5262	21.892
VINORELBINE	MK-5108	RPMI7951	36.0484	27.673	31.8607	8.37629	5.44719	3.98673	5.24051	19.206	23.2202	25.5334
VINORELBINE	MK-5108	PA1	30.0041	34.4503	32.2272	5.85163	4.91593	2.46716	4.80817	6.1078	15.0201	19.1675
VINORELBINE	MK-5108	OV90	13.0304	8.9261	10.9782	3.74295	2.74778	-8.02699	3.89709	7.82905	7.82905	9.40365
VINORELBINE	MK-5108	OCUBM	32.3763	33.2105	32.7934	6.09891	3.32976	3.16943	1.60008	10.5405	17.8958	21.667
VINORELBINE	MK-5108	NCIH520	22.2101	24.3399	23.275	-1.37209	-3.66724	-5.82786	-2.50579	2	7.97	12.6375
VINORELBINE	MK-5108	NCIH460	17.1836	26.2849	21.7342	0.913389	-0.688402	-2.14116	-0.709349	11.3223	16.261	16.5283
VINORELBINE	MK-5108	NCIH1650	15.9238	13.044	14.4839	3.33732	2.17343	-1.58227	3.84581	8.6209	8.8671	11.5524
VINORELBINE	MK-5108	MSTO	15.1704	13.7244	14.4474	1.79156	-0.386066	0.16352	10.0848	7.0822	8.8947	10.7648
VINORELBINE	MK-5108	MDAMB436	22.8818	14.7111	18.7965	1.33373	0.480928	-3.77868	3.19905	10.1841	10.9532	14.4902
VINORELBINE	MK-5108	LOVO	29.3942	28.6834	29.0388	3.39233	0.159211	-0.29813	8.39056	6.4519	12.4093	17.7454
VINORELBINE	MK-5108	KPL1	15.4457	16.8997	16.1727	-0.0984909	-2.66911	-0.989113	0.605756	3.1507	5.2237	9.6617
VINORELBINE	MK-5108	ES2	6.472	6.9702	6.7211	2.2781	1.27001	0.664818	2.15621	2.2197	2.5512	4.4704
VINORELBINE	MK-5108	EFM192B	24.1045	19.8358	21.9702	6.17334	3.81053	2.4884	8.4851	13.3774	15.1646	17.6738
VINORELBINE	MK-5108	DLD1	0.958	3.4211	2.18955	0.404571	-0.431852	-44.3546	-0.645193	-0.20425	-0.05655	0.99265
VINORELBINE	MK-5108	COLO320DM	8.3238	15.817	12.0704	3.53516	4.08674	3.2958	0.0536396	9.0288	9.0288	10.5496
VINORELBINE	MK-5108	CAOV3	29.6874	36.2863	32.9868	3.65922	2.25518	1.20618	3.32334	12.9092	15.863	22.948
VINORELBINE	MK-5108	A375	21.5346	13.478	17.5063	1.35683	2.55962	-25.2554	4.08884	9.561	9.561	13.5336
VINORELBINE	MK-5108	A2780	43.5208	35.7234	39.6221	11.5665	8.20735	6.47712	9.53461	25.3391	30.5755	32.4806
VINORELBINE	MK-5108	A2058	19.9629	28.4073	24.1851	-5.1232	-6.08933	-12.2192	-2.90378	0.7043	2.8734	12.4447
VINORELBINE	MK-4827	ZR751	4.5865	12.9378	8.76215	-3.21049	-5.56248	-5.64777	7.29787	-0.52895	1.45455	4.1166
VINORELBINE	MK-4827	UWB1289BRCA1	6.3314	16.0249	11.1781	-3.13616	-3.86502	-5.52924	0.1892	-1.30545	0.25715	4.93635
VINORELBINE	MK-4827	UWB1289	26.9326	19.6981	23.3154	3.54285	-0.253949	-0.40726	-3.95452	9.14085	15.834	16.2281
VINORELBINE	MK-4827	UACC62	2.662	10.6181	6.64005	-12.3343	-12.6196	-20.4371	-10.2889	-5.34115	-5.34115	0.64945
VINORELBINE	MK-4827	SW837	16.6165	10.1795	13.398	-6.06074	-8.15969	-9.80532	0.752639	2.9354	5.912	8.1667
VINORELBINE	MK-4827	SKMES1	17.5894	11.9328	14.7611	2.68094	1.24374	-7.28143	3.24918	7.3369	8.3467	11.049
VINORELBINE	MK-4827	OV90	10.614	7.5465	9.08025	2.78229	1.4159	0.0449055	-0.0622202	5.14205	5.93105	7.11115
VINORELBINE	MK-4827	NCIH520	16.1905	22.9692	19.5799	-3.34489	-5.48457	-7.58321	1.89564	-0.35065	4.27485	9.6146
VINORELBINE	MK-4827	NCIH460	13.7703	11.0485	12.4094	5.06265	4.42931	-5.33085	3.72027	7.4708	7.4708	9.9401
VINORELBINE	MK-4827	NCIH1650	0	8.7935	4.39675	-0.629332	-1.14833	-5.38379	-1.5661	-1.22005	-1.22005	1.58835
VINORELBINE	MK-4827	MSTO	14.2747	20.4494	17.362	-3.36388	-5.40231	-5.61184	-2.30935	6.05465	11.6074	11.7083
VINORELBINE	MK-4827	MDAMB436	22.9793	20.9615	21.9704	1.03501	-0.382309	0.128836	-6.78219	5.9581	13.8014	13.9642
VINORELBINE	MK-4827	LOVO	23.9199	26.2901	25.105	1.19584	-0.387206	-9.16441	2.29242	4.3285	8.4755	14.7167
VINORELBINE	MK-4827	KPL1	14.6596	14.5265	14.593	-4.3436	-7.80314	-5.59121	-7.65428	-0.34445	3.64405	7.1243
VINORELBINE	MK-4827	HT144	1.658	8.5471	5.10255	-5.92655	-7.49267	-10.1796	-4.38149	-4.75215	-3.55165	0.1752
VINORELBINE	MK-4827	ES2	12.2196	12.7135	12.4665	0.526712	-1.26302	-1.80003	0.752019	4.60225	8.29665	8.5344
VINORELBINE	MK-4827	DLD1	0.7684	4.1609	2.46465	0.784646	0.0458184	-59.2137	0.129232	0.01895	0.21855	1.2418
VINORELBINE	MK-4827	COLO320DM	5.2309	4.7331	4.982	4.58069	4.36382	4.29139	0.174833	3.778	3.778	4.38
VINORELBINE	MK-4827	CAOV3	26.9161	34.1793	30.5477	-0.513457	-2.60343	-3.16433	-2.27096	5.6496	13.4239	18.0986
VINORELBINE	MK-4827	A375	29.4246	26.7472	28.0859	5.03915	2.19243	3.08013	2.61635	14.5215	20.1406	21.3037
VINORELBINE	MK-4827	A2780	41.5319	38.176	39.8539	16.3095	11.9786	14.4311	13.1465	23.3409	30.8073	31.5974
VINORELBINE	MK-4827	A2058	33.4235	35.5252	34.4744	-6.17677	-8.011	-8.65254	-3.44867	0.04325	13.1627	17.2588
VINORELBINE	MK-2206	ZR751	23.4264	24.9263	24.1763	4.26313	0.979426	3.82781	3.17092	0.30645	7.61405	12.2414
VINORELBINE	MK-2206	VCAP	17.5966	26.8433	22.2199	1.43892	0.24451	-1.90427	0.0534942	-0.39715	8.60455	10.9114
VINORELBINE	MK-2206	UACC62	16.1084	16.4301	16.2692	-2.67807	-6.07827	-4.83218	2.61059	-1.14595	4.28805	7.56165
VINORELBINE	MK-2206	T47D	29.0034	21.0187	25.011	4.95866	2.99306	4.23159	5.02279	7.85705	12.8018	16.434
VINORELBINE	MK-2206	SW837	23.6409	17.908	20.7745	2.44586	0.837541	-1.26141	-3.12805	6.63335	13.2885	13.7039
VINORELBINE	MK-2206	SKOV3	29.3708	25.621	27.4959	11.2292	8.15819	8.36605	14.082	18.1302	21.3993	22.813
VINORELBINE	MK-2206	SKMES1	28.0746	18.7639	23.4192	7.31383	6.18256	5.51669	11.5471	10.1268	16.5412	16.773
VINORELBINE	MK-2206	RPMI7951	35.9617	26.3684	31.1651	11.7314	9.04205	1.86011	13.2774	19.6412	22.5246	25.4032
VINORELBINE	MK-2206	RKO	15.2015	25.1448	20.1731	3.15509	0.850257	1.15572	3.63953	2.32205	5.22815	11.2476
VINORELBINE	MK-2206	OVCAR3	26.6342	31.9473	29.2907	1.99368	0.0620649	-0.936185	0.825377	0.76075	14.65	15.0257
VINORELBINE	MK-2206	OCUBM	33.6449	34.8199	34.2324	5.2758	2.72229	3.34052	1.92089	2.7858	17.6834	18.5091
VINORELBINE	MK-2206	NCIH520	37.062	38.7293	37.8957	4.36309	0.709118	2.32883	0.51511	2.37775	17.6828	20.1367
VINORELBINE	MK-2206	MSTO	24.2289	28.6216	26.4252	9.69578	6.83322	7.77758	19.7921	15.1047	20.6574	20.765
VINORELBINE	MK-2206	MDAMB436	25.2219	16.2829	20.7524	2.5413	1.60424	-2.3839	-0.823269	10.8539	12.9091	15.8032
VINORELBINE	MK-2206	LOVO	37.6705	38.3332	38.0018	6.58594	1.73969	4.8718	1.12934	-0.24085	16.3886	18.8805
VINORELBINE	MK-2206	LNCAP	41.3655	34.2225	37.794	9.16404	5.43399	7.37269	5.00297	11.4759	20.2996	24.6349
VINORELBINE	MK-2206	KPL1	30.4975	29.7401	30.1188	8.68443	4.31331	7.46443	-1.25911	6.9604	17.9094	18.5396
VINORELBINE	MK-2206	HT29	16.1542	26.1006	21.1274	3.55666	1.35663	1.22368	7.72706	1.2565	5.8908	11.192
VINORELBINE	MK-2206	HT144	9.2913	15.6193	12.4553	3.78052	2.44335	-7.62023	6.11022	3.4211	3.8011	7.9382
VINORELBINE	MK-2206	ES2	13.2079	12.0327	12.6203	4.83961	4.19979	3.65946	6.51711	8.4185	8.4504	10.5194
VINORELBINE	MK-2206	EFM192B	38.7673	31.2432	35.0053	6.53883	3.90323	4.76276	3.23405	11.6644	18.47	23.3348
VINORELBINE	MK-2206	DLD1	10.2027	11.596	10.8994	8.55116	7.26456	-35.738	10.8715	8.04055	8.65325	9.46995
VINORELBINE	MK-2206	COLO320DM	14.7327	8.0792	11.406	8.15553	7.7309	7.85492	22.2313	5.50455	5.50455	8.45525
VINORELBINE	MK-2206	CAOV3	20.7772	27.3246	24.0509	0.153377	-0.471826	-7.10424	1.62963	6.1015	6.9271	15.0762
VINORELBINE	MK-2206	A2058	28.0653	34.2809	31.1731	-0.732894	-1.41039	-7.25463	0.600799	7.858	9.8614	19.5156
VINORELBINE	LAPATINIB	ZR751	11.3908	15.5574	13.4741	0.0451555	-3.65487	-0.752859	11.275	-2.5587	4.7489	5.4577
VINORELBINE	LAPATINIB	UWB1289	32.5511	27.3116	29.9313	9.47008	7.46332	7.83843	8.49624	17.9857	23.2382	23.9585
VINORELBINE	LAPATINIB	UACC62	10.0477	18.0633	14.0555	-5.87692	-4.97946	-14.1761	-2.09843	1.8762	2.0743	7.96585
VINORELBINE	LAPATINIB	SW837	28.146	19.5461	23.846	3.56707	2.50354	0.0613725	10.007	9.11105	16.36	16.4785
VINORELBINE	LAPATINIB	SKMES1	37.4605	29.8495	33.655	7.68642	6.74163	5.18165	5.51893	13.0646	19.479	23.3598
VINORELBINE	LAPATINIB	OV90	15.1316	7.8297	11.4807	5.41445	3.82983	-0.627715	3.56551	7.92485	8.33145	9.70275
VINORELBINE	LAPATINIB	OCUBM	34.3598	36.8709	35.6153	9.12306	5.22721	7.3552	3.97664	3.25765	18.1552	19.4365
VINORELBINE	LAPATINIB	NCIH520	11.8257	21.7741	16.7999	0.103803	0.0606351	-12.0219	-0.615253	1.0614	1.4949	8.93065
VINORELBINE	LAPATINIB	NCIH460	24.8736	18.6137	21.7437	7.9989	7.62669	-2.25504	9.08985	16.8051	16.8051	19.2744
VINORELBINE	LAPATINIB	NCIH1650	23.6592	19.8268	21.743	4.67532	2.5244	3.2166	11.6345	7.6801	13.2969	14.7115
VINORELBINE	LAPATINIB	MSTO	20.7345	13.0517	16.8931	-2.0902	-3.3773	-3.97262	2.72863	9.3372	11.3404	13.1151
VINORELBINE	LAPATINIB	LOVO	33.7816	35.0893	34.4355	#N/A	#N/A	#N/A	4.28713	3.61545	17.806	19.0255
VINORELBINE	LAPATINIB	KPL1	16.1016	17.4584	16.78	0.770478	0.391284	-0.764674	-4.2966	4.0156	5.831	10.3978
VINORELBINE	LAPATINIB	HT144	9.2156	17.1663	13.191	4.34152	3.94862	0.118551	4.06497	3.72615	4.53675	8.45855
VINORELBINE	LAPATINIB	ES2	24.1505	16.1477	20.1491	7.47097	6.75224	6.38675	9.94009	15.8895	15.9792	18.0193
VINORELBINE	LAPATINIB	EFM192B	35.5513	30.1591	32.8552	9.81188	6.657	8.41663	5.67434	10.9032	17.7088	21.8792
VINORELBINE	LAPATINIB	DLD1	18.3883	16.2537	17.321	10.5274	8.76446	-36.1105	15.571	13.472	15.0749	15.3965
VINORELBINE	LAPATINIB	COLO320DM	14.7987	12.7925	13.7956	12.8269	12.6076	12.312	14.3092	12.1541	12.1541	12.9748
VINORELBINE	LAPATINIB	CAOV3	25.4271	31.6398	28.5335	2.20955	0.875946	-5.35712	1.33129	8.61115	11.4097	18.5723
VINORELBINE	LAPATINIB	A375	35.5321	26.2713	30.9017	13.0684	14.5384	-13.5071	15.6539	22.9564	22.9564	26.929
VINORELBINE	LAPATINIB	A2058	29.6456	32.6568	31.1512	-0.0347004	0.00806563	-6.34134	-0.167202	9.6062	9.8395	20.3787
VINORELBINE	ERLOTINIB	ZR751	12.8486	17.603	15.2258	6.16699	6.1073	3.62973	3.04372	7.9182	7.9182	11.572
VINORELBINE	ERLOTINIB	UWB1289BRCA1	27.2555	29.2506	28.2531	4.837	1.57773	3.28613	-0.95751	4.42115	15.3422	16.3371
VINORELBINE	ERLOTINIB	UWB1289	36.1249	28.8148	32.4699	9.37052	5.32362	7.75952	6.70701	13.2287	19.9218	22.8493
VINORELBINE	ERLOTINIB	UACC62	23.6566	29.343	26.4998	7.9877	6.28846	5.34132	4.77036	10.5532	14.5186	18.5265
VINORELBINE	ERLOTINIB	SW837	30.371	22.3257	26.3483	7.21717	5.01115	5.93566	16.2627	11.1892	18.6752	18.7688
VINORELBINE	ERLOTINIB	SKOV3	31.7973	28.2226	30.0099	11.5278	8.37236	10.0832	8.59136	17.8901	23.9134	23.95
VINORELBINE	ERLOTINIB	SKMES1	37.0238	33.6108	35.3173	8.40118	7.28981	6.61825	5.05991	11.9767	18.3911	23.647
VINORELBINE	ERLOTINIB	OVCAR3	14.9815	24.1277	19.5546	2.77125	1.2216	0.00792586	9.82082	-1.7179	5.6653	8.91835
VINORELBINE	ERLOTINIB	OV90	17.7524	9.7191	13.7357	8.12716	7.44561	2.09585	6.22004	10.2921	10.5865	12.0139
VINORELBINE	ERLOTINIB	OCUBM	24.7395	31.4073	28.0734	8.17792	7.09128	6.07656	6.06955	10.0034	13.1758	19.0384
VINORELBINE	ERLOTINIB	NCIH520	18.4569	23.9056	21.1812	2.75022	2.37444	-9.44817	3.05507	5.06765	5.87625	13.1244
VINORELBINE	ERLOTINIB	NCIH460	18.7541	16.6224	17.6883	8.3067	6.61065	6.59333	9.90202	10.8956	12.7496	14.2919
VINORELBINE	ERLOTINIB	NCIH1650	26.9647	24.1368	25.5508	6.10489	4.56253	5.197	-2.9298	5.24495	10.8618	15.3979
VINORELBINE	ERLOTINIB	MSTO	15.7857	8.0577	11.9217	-1.18843	-2.38432	-3.26598	-1.56844	-4.5773	0.9754	3.6722
VINORELBINE	ERLOTINIB	MDAMB436	26.9537	20.9306	23.9421	5.0762	2.89384	4.15382	10.6056	12.4781	16.0988	18.2101
VINORELBINE	ERLOTINIB	LOVO	36.3339	37.3568	36.8453	7.29439	2.72959	5.49824	1.99378	1.58465	18.2141	19.215
VINORELBINE	ERLOTINIB	KPL1	15.9776	17.0309	16.5042	0.0644444	0.229509	-1.02069	0.203734	4.41785	5.55525	10.4611
VINORELBINE	ERLOTINIB	HT144	14.1843	21.0122	17.5983	6.91245	5.25592	5.04454	3.12147	6.27605	8.94405	11.9372
VINORELBINE	ERLOTINIB	ES2	18.8101	18.7893	18.7997	8.56056	7.04471	6.17041	7.61765	11.7207	14.6298	15.2602
VINORELBINE	ERLOTINIB	EFM192B	29.1403	20.9493	25.0448	9.97924	7.88513	6.16623	8.18777	15.2448	18.2392	20.1448
VINORELBINE	ERLOTINIB	DLD1	26.3055	25.2994	25.8025	13.0885	11.5537	11.681	11.6659	18.0007	20.2467	21.9016
VINORELBINE	ERLOTINIB	CAOV3	27.1069	31.0158	29.0613	2.87789	0.962025	1.67733	7.247	5.08795	11.9375	17.0746
VINORELBINE	ERLOTINIB	A2058	27.7397	30.0882	28.9139	1.08962	0.555554	-5.56656	2.13985	5.89715	7.60225	17.4055
VINORELBINE	DINACICLIB	ZR751	13.1211	21.4964	17.3087	3.97703	2.18873	2.12563	-0.198843	5.01575	10.0011	11.1623
VINORELBINE	DINACICLIB	UACC62	25.1672	32.5504	28.8588	5.01039	2.96374	2.56584	3.04779	10.6077	16.8776	19.7333
VINORELBINE	DINACICLIB	T47D	22.6676	22.0774	22.3725	5.7835	3.13258	4.24413	11.5824	13.9174	17.4277	18.145
VINORELBINE	DINACICLIB	SW837	26.3949	18.1015	22.2482	1.02646	-0.588737	-1.33355	-0.241656	10.1247	14.7622	16.1865
VINORELBINE	DINACICLIB	SW620	26.6822	24.4095	25.5459	4.59318	2.34094	2.11387	2.17105	3.62485	13.662	14.5854
VINORELBINE	DINACICLIB	SKMES1	21.269	21.3856	21.3273	5.95243	4.18081	3.14413	4.12565	10.5102	14.9129	15.9188
VINORELBINE	DINACICLIB	SKMEL30	36.2809	37.8659	37.0734	14.5717	10.9269	12.1946	11.4602	23.3074	29.699	30.1904
VINORELBINE	DINACICLIB	RPMI7951	43.1307	39.8492	41.49	9.40331	7.43142	6.9015	7.58011	23.7927	32.4331	32.6413
VINORELBINE	DINACICLIB	OV90	24.0268	29.6321	26.8295	7.29369	4.57654	5.69283	5.87422	18.0768	21.226	22.4531
VINORELBINE	DINACICLIB	NCIH520	30.9683	40.7541	35.8612	1.85838	0.215347	-0.861786	0.0461057	10.808	20.5562	23.3346
VINORELBINE	DINACICLIB	NCIH460	18.7798	18.3203	18.55	4.99735	3.36882	2.07929	4.5597	10.2339	13.6114	14.392
VINORELBINE	DINACICLIB	NCIH23	36.7397	40.005	38.3723	10.0372	6.08758	7.47716	7.44524	22.3611	29.9665	30.3667
VINORELBINE	DINACICLIB	NCIH1650	25.2519	24.3305	24.7912	4.56146	2.9025	2.01202	4.2302	14.3075	19.1744	19.5494
VINORELBINE	DINACICLIB	MSTO	29.9944	26.3386	28.1665	8.97768	7.44799	5.72224	7.71457	18.298	22.6138	23.2323
VINORELBINE	DINACICLIB	LNCAP	39.9546	41.4941	40.7244	7.096	5.21944	4.63851	6.22697	24.0784	31.9006	32.4014
VINORELBINE	DINACICLIB	EFM192B	34.9731	32.2018	33.5875	6.65752	4.69427	4.01604	5.0082	19.5802	26.3858	26.5838
VINORELBINE	DINACICLIB	DLD1	18.9621	28.6655	23.8138	5.99846	4.68989	2.64358	5.45421	16.078	18.3241	19.9459
VINORELBINE	DINACICLIB	COLO320DM	12.2963	18.0857	15.191	5.42883	5.26458	1.09471	3.73607	10.1177	10.1177	12.6543
VINORELBINE	DINACICLIB	CAOV3	30.6592	37.1164	33.8878	2.04187	-0.322945	-0.540106	0.0617326	8.6797	16.764	21.2837
VINORELBINE	DINACICLIB	A375	11.8271	12.7742	12.3007	-21.4153	-23.2151	-23.7084	-13.1185	-2.85445	4.35535	4.7231
VINORELBINE	DINACICLIB	A2780	44.8682	46.3938	45.631	15.504	11.2727	13.0575	13.1894	28.6304	36.5844	37.1307
VINORELBINE	DINACICLIB	A2058	36.3307	43.3937	39.8622	1.57014	0.230738	-1.34089	0.339181	11.3343	18.5505	25.5983
VINORELBINE	DASATINIB	UWB1289BRCA1	36.2072	36.9934	36.6003	1.87007	-0.58284	0.502518	-2.33288	2.7382	13.6592	19.6693
VINORELBINE	DASATINIB	UWB1289	41.776	37.8547	39.8154	6.34509	4.85899	5.27302	9.78294	7.99905	14.6922	23.9072
VINORELBINE	DASATINIB	UACC62	7.1065	14.7613	10.9339	-5.38051	-5.49547	-13.6247	0.0256949	-1.8504	-1.0473	4.54175
VINORELBINE	DASATINIB	T47D	29.8733	20.4903	25.1818	7.59259	5.12838	5.17294	23.8356	14.7277	19.6725	19.9548
VINORELBINE	DASATINIB	SW837	30.1822	25.2218	27.702	3.47231	1.37136	2.3947	-0.212488	6.7144	14.2004	17.2082
VINORELBINE	DASATINIB	SKOV3	36.9945	34.3879	35.6912	7.80349	6.21282	7.2606	10.9162	5.7306	11.8272	20.7109
VINORELBINE	DASATINIB	SKMES1	30.1427	22.5184	26.3306	3.93958	2.27677	1.36299	2.44344	6.20235	12.6168	16.2665
VINORELBINE	DASATINIB	RPMI7951	42.3908	36.2948	39.3428	11.9765	7.95265	11.0184	9.09782	9.1397	17.7802	24.2412
VINORELBINE	DASATINIB	PA1	36.985	40.9267	38.9558	3.29441	3.4066	0.925055	1.72753	-1.68255	15.5245	18.6366
VINORELBINE	DASATINIB	OVCAR3	30.3144	36.0173	33.1658	0.768686	0.261763	-1.39789	-0.6503	-1.53735	12.3519	15.8142
VINORELBINE	DASATINIB	OV90	22.756	14.3574	18.5567	7.07619	4.55255	6.03787	2.7994	7.7617	10.9109	13.1592
VINORELBINE	DASATINIB	NCIH520	33.5939	36.7163	35.1551	3.00447	0.484653	-0.237789	-1.90935	-5.1655	10.1395	14.9948
VINORELBINE	DASATINIB	NCIH460	16.3577	12.1036	14.2307	4.7498	3.94054	-5.10622	3.66628	9.29205	9.29205	11.7614
VINORELBINE	DASATINIB	NCIH1650	34.2643	30.707	32.4856	6.13201	5.67205	5.70311	6.6449	3.03995	8.65675	17.7628
VINORELBINE	DASATINIB	MSTO	39.7733	41.5921	40.6827	19.3145	19.4068	13.1766	16.9385	17.8106	23.3633	29.2466
VINORELBINE	DASATINIB	MDAMB436	23.7806	16.1682	19.9744	2.92837	1.37537	-1.77234	3.75083	9.4013	12.1311	14.6878
VINORELBINE	DASATINIB	LOVO	37.1774	38.158	37.6677	7.74697	3.27638	4.49244	1.96599	-0.5088	16.1207	18.5794
VINORELBINE	DASATINIB	KPL1	16.6284	19.6216	18.125	2.02313	1.92785	-3.14997	1.10722	6.1406	7.176	12.1328
VINORELBINE	DASATINIB	ES2	11.8739	11.3426	11.6082	5.10678	4.27869	3.82718	2.52386	6.97415	7.43835	9.2912
VINORELBINE	DASATINIB	DLD1	15.4831	18.4347	16.9589	7.5118	5.17818	5.93101	5.58165	9.4904	11.7365	13.2247
VINORELBINE	DASATINIB	COLO320DM	0	0.5759	0.28795	-8.04158	-8.20032	-8.36239	-4.14249	0.28795	0.28795	0.28795
VINORELBINE	DASATINIB	CAOV3	30.9837	34.4551	32.7194	2.67892	-0.20925	1.2968	-1.37736	-2.9985	14.1253	14.8605
VINORELBINE	DASATINIB	A427	27.0709	32.8248	29.9479	6.0287	3.28819	2.56055	2.87387	-1.77165	13.1307	14.0881
VINORELBINE	DASATINIB	A375	33.4407	25.4271	29.4339	12.2001	9.20684	9.23049	14.9757	18.5453	21.4886	23.9896
VINORELBINE	DASATINIB	A2780	40.1838	36.4447	38.3143	19.6953	16.4384	9.608	23.1682	22.2269	29.2677	30.2706
VINORELBINE	DASATINIB	A2058	29.9291	33.4342	31.6816	-1.81779	-2.44648	-14.5204	-1.57735	3.66365	10.3699	17.6726
VINORELBINE	BORTEZOMIB	VCAP	24.9808	18.9769	21.9789	0.513041	-1.06805	-2.07078	0.46839	-5.66955	7.94585	8.15465
VINORELBINE	BORTEZOMIB	T47D	28.0855	27.9766	28.0311	0.92112	-0.951466	-3.40815	5.88501	14.3911	19.336	21.2111
VINORELBINE	BORTEZOMIB	SKOV3	30.0088	33.1715	31.5902	7.34485	3.86104	5.28165	5.10978	17.3644	23.461	24.4773
VINORELBINE	BORTEZOMIB	PA1	27.1867	27.4155	27.3011	-0.443771	-1.44763	-3.24615	-0.56622	-6.8782	10.094	10.2114
VINORELBINE	BORTEZOMIB	OVCAR3	23.3362	20.7584	22.0473	0.0896095	-1.20607	-2.78979	-0.106412	-7.1426	6.7467	7.45235
VINORELBINE	BORTEZOMIB	OCUBM	26.961	23.9345	25.4477	0.395834	-0.708325	-2.61413	-0.304649	-4.90855	9.98905	10.2696
VINORELBINE	BORTEZOMIB	NCIH520	28.1296	25.7977	26.9637	0.0782908	-1.50055	-2.72621	-1.11589	-3.87005	11.435	11.5468
VINORELBINE	BORTEZOMIB	NCIH460	18.5331	25.2824	21.9078	-0.388608	-1.49344	-2.74101	1.41107	8.80935	13.7479	15.3585
VINORELBINE	BORTEZOMIB	NCIH23	0	0	0	-32.3991	-36.4749	-34.5197	-14.1789	-17.7186	-9.3128	-8.8593
VINORELBINE	BORTEZOMIB	NCIH1650	35.0208	27.4385	31.2296	0.310834	-1.19354	-2.4076	-0.554881	6.63815	12.255	18.9339
VINORELBINE	BORTEZOMIB	MDAMB436	37.7201	45.2884	41.5042	10.2394	7.64216	8.13877	9.62948	24.707	32.5503	33.1056
VINORELBINE	BORTEZOMIB	LNCAP	40.978	39.7241	40.3511	14.1693	9.7822	12.2345	12.0374	22.1584	30.9822	31.2548
VINORELBINE	BORTEZOMIB	KPL1	21.0622	26.669	23.8656	1.35501	-0.932787	-0.178232	-4.69881	6.6338	12.9166	15.2497
VINORELBINE	BORTEZOMIB	HT29	24.4415	23.7814	24.1115	0.0854179	-1.26098	-2.67455	-0.334765	-6.24785	8.87485	8.9318
VINORELBINE	BORTEZOMIB	ES2	14.7679	23.5487	19.1583	-0.503133	-1.6467	-2.6008	-0.571495	6.6122	10.7821	12.8852
VINORELBINE	BORTEZOMIB	EFM192B	27.5688	30.171	28.8699	4.5148	0.874052	2.46777	4.15554	15.0116	21.8172	21.9408
VINORELBINE	BORTEZOMIB	CAOV3	32.2772	27.7191	29.9982	-0.275723	-1.32661	-3.80045	-0.689544	-3.39535	12.8744	13.3014
VINORELBINE	BORTEZOMIB	A375	37.341	41.1081	39.2246	5.09063	3.74152	3.28939	5.92851	21.6067	29.552	30.4156
VINORELBINE	BEZ-235	ZR751	26.164	24.5668	25.3654	8.70853	5.31202	7.60371	11.2281	3.887	11.1946	14.6262
VINORELBINE	BEZ-235	SW837	28.6845	31.4423	30.0634	5.31054	2.77558	3.67095	3.02548	15.9694	22.5774	23.0164
VINORELBINE	BEZ-235	SKMES1	33.9099	32.8052	33.3576	6.9284	5.1057	5.0908	5.27463	18.8897	25.3041	26.1236
VINORELBINE	BEZ-235	SKMEL30	36.4447	35.8125	36.1286	14.0112	10.5019	12.4703	11.2686	23.6009	29.737	29.8648
VINORELBINE	BEZ-235	RPMI7951	41.8124	33.6323	37.7223	12.6409	8.83714	10.6815	8.80567	16.4109	25.0514	27.0666
VINORELBINE	BEZ-235	RKO	23.5828	29.731	26.6569	3.04526	1.03254	0.170542	1.56956	0.8269	11.7119	13.7419
VINORELBINE	BEZ-235	PA1	24.6121	30.3897	27.5009	1.9719	0.765897	-1.03247	0.803946	-1.9902	10.2938	12.7553
VINORELBINE	BEZ-235	OVCAR3	18.7346	23.2201	20.9774	1.91364	-0.232691	0.109784	1.13185	-3.27785	7.08805	8.84975
VINORELBINE	BEZ-235	OV90	32.6061	23.6949	28.1505	7.77512	5.94266	6.4097	5.44501	13.4184	16.5676	20.7844
VINORELBINE	BEZ-235	OCUBM	33.615	34.6231	34.1191	7.12081	4.10386	4.94684	3.16362	3.96735	18.865	19.0432
VINORELBINE	BEZ-235	NCIH520	33.6514	34.2005	33.926	4.65906	1.38879	2.11307	1.33818	3.95995	18.621	18.9429
VINORELBINE	BEZ-235	NCIH460	31.2486	28.0745	29.6615	6.59156	5.24073	4.49544	8.89638	19.5378	24.4764	24.5997
VINORELBINE	BEZ-235	NCIH23	0	0	0	-31.8354	-35.7381	-33.4158	-13.3922	-16.4579	-8.4058	-8.22895
VINORELBINE	BEZ-235	MSTO	36.9073	28.1621	32.5347	11.0195	8.99777	8.89134	8.48757	15.1441	20.6968	23.8394
VINORELBINE	BEZ-235	MDAMB436	32.4878	24.695	28.5914	5.64397	3.77433	4.31208	2.29689	10.3015	18.1448	19.4464
VINORELBINE	BEZ-235	LOVO	34.4516	34.9614	34.7065	4.02283	-0.508676	2.27152	-0.925868	-2.263	14.3665	16.2218
VINORELBINE	BEZ-235	LNCAP	42.2573	33.3441	37.8007	10.5797	6.89169	8.64911	6.8392	14.0935	22.9172	25.9471
VINORELBINE	BEZ-235	KPL1	31.9347	29.656	30.7953	5.84332	2.53101	4.37721	0.880423	5.71255	16.6615	18.2539
VINORELBINE	BEZ-235	HT29	18.874	27.2102	23.0421	2.61461	1.29157	-0.194062	2.30961	-1.2343	7.8055	10.9039
VINORELBINE	BEZ-235	ES2	29.5817	35.223	32.4023	9.02418	7.48715	7.29279	8.94808	20.8117	24.9815	26.607
VINORELBINE	BEZ-235	DLD1	28.4091	21.7899	25.0995	4.92009	4.17689	3.34585	4.51143	10.3758	12.6219	17.7376
VINORELBINE	BEZ-235	CAOV3	25.455	27.9792	26.7171	-0.906515	-3.53862	-2.98882	-3.0924	-0.1401	9.5933	13.2885
VINORELBINE	BEZ-235	A427	18.4064	22.8702	20.6383	0.883385	-1.93742	-2.50522	1.62264	-3.4634	5.736	8.58745
VINORELBINE	BEZ-235	A375	41.1955	40.2996	40.7476	15.5567	11.0643	13.8569	12.7589	24.4012	32.3465	32.5744
VINORELBINE	BEZ-235	A2780	44.9216	38.3587	41.6401	12.3156	9.7402	10.2458	9.74851	16.9718	26.0184	29.306
VINORELBINE	BEZ-235	A2058	37.0305	38.5949	37.8127	1.91492	0.125611	-0.220158	0.0790852	2.4623	16.501	20.1375
VINORELBINE	AZD1775	ZR751	2.9047	10.6562	6.78045	-1.98515	-7.2311	-4.16548	7.65321	-4.37705	-0.52715	1.2017
VINORELBINE	AZD1775	UWB1289BRCA1	33.5116	32.8582	33.1849	11.6051	8.76896	9.81041	7.90015	13.6923	22.2639	23.4386
VINORELBINE	AZD1775	UWB1289	39.7633	33.1124	36.4378	5.46203	2.99004	3.72608	8.6634	17.4597	24.1528	26.9488
VINORELBINE	AZD1775	UACC62	16.6857	25.7338	21.2097	-1.16471	-3.05929	-4.30606	-4.30939	6.65495	9.22855	13.9323
VINORELBINE	AZD1775	SW837	23.948	24.0452	23.9966	3.75917	1.67536	1.3775	0.811225	13.9779	16.5106	18.9873
VINORELBINE	AZD1775	SKOV3	29.9963	28.5486	29.2724	10.73	8.00962	8.52996	8.94518	20.7353	23.1759	25.0038
VINORELBINE	AZD1775	SKMES1	25.9117	35.3025	30.6071	2.93475	0.965052	-0.342907	1.481	17.8687	24.1927	24.2379
VINORELBINE	AZD1775	SKMEL30	31.7941	26.9842	29.3892	9.32715	6.82406	6.82522	8.71907	20.2798	22.9976	24.8345
VINORELBINE	AZD1775	RPMI7951	38.4904	31.071	34.7807	11.618	8.93347	7.2261	9.41337	23.5418	26.1402	29.1613
VINORELBINE	AZD1775	OV90	15.3482	12.0949	13.7216	4.67573	2.24776	3.02621	7.43529	9.21965	10.5724	11.4706
VINORELBINE	AZD1775	OCUBM	23.0441	32.9964	28.0203	5.83045	3.43956	2.56365	12.0753	10.0187	13.1227	19.0194
VINORELBINE	AZD1775	NCIH520	19.9712	29.686	24.8286	3.5288	2.10403	-0.497005	7.45711	8.1818	9.5236	16.5052
VINORELBINE	AZD1775	NCIH460	15.1611	11.0479	13.1045	4.17619	3.4218	-6.12024	1.55088	8.0812	8.1659	10.5929
VINORELBINE	AZD1775	NCIH23	39.2134	42.1472	40.6803	16.9397	13.0387	14.2218	13.6887	21.06	29.4658	30.8702
VINORELBINE	AZD1775	NCIH1650	20.4812	19.8929	20.187	1.95835	-0.788563	-0.345898	-1.92711	4.48775	10.1045	12.3374
VINORELBINE	AZD1775	MSTO	18.2933	22.0286	20.1609	-1.42891	-3.53363	-4.65638	1.94708	11.4695	14.6082	15.8152
VINORELBINE	AZD1775	MDAMB436	25.9135	21.6209	23.7672	2.29046	-0.0394638	-0.222747	5.9444	13.5234	15.9239	18.6453
VINORELBINE	AZD1775	LOVO	34.2852	40.1983	37.2418	9.98206	6.43307	7.73231	6.73702	8.66435	20.6123	22.9531
VINORELBINE	AZD1775	KPL1	20.1836	24.0071	22.0953	2.35429	0.557887	0.0847976	6.33783	8.83115	11.1463	15.4633
VINORELBINE	AZD1775	HT144	11	19.0046	15.0023	3.26957	1.63322	-1.50644	4.1496	4.9226	6.3481	9.96245
VINORELBINE	AZD1775	ES2	18.0703	24.376	21.2232	5.48508	3.72219	2.61387	5.52414	5.68535	9.85525	13.4543
VINORELBINE	AZD1775	EFM192B	29.3889	20.3192	24.8541	7.21712	4.17272	4.62929	#N/A	9.64655	16.4522	17.2503
VINORELBINE	AZD1775	DLD1	11.8662	16.1748	14.0205	4.65071	3.44943	-48.0835	-0.530986	10.2509	11.7744	12.1357
VINORELBINE	AZD1775	COLO320DM	12.4475	20.9797	16.7136	5.56853	5.38017	4.66685	6.13406	5.4153	5.4153	11.0645
VINORELBINE	AZD1775	CAOV3	33.5954	34.5139	34.0546	3.75767	0.653549	0.743887	0.321148	2.31195	16.9308	18.1833
VINORELBINE	AZD1775	A375	31.5125	28.7484	30.1304	6.02045	2.39898	3.31559	4.55148	11.0373	18.9825	20.5838
VINORELBINE	AZD1775	A2780	42.8435	34.0683	38.4559	14.1338	11.3062	9.50126	11.2822	26.3019	29.4093	32.3789
VINORELBINE	AZD1775	A2058	36.0936	42.1806	39.1371	-1.14634	-2.42187	-4.78921	0.191649	4.9555	17.8254	22.0463
VINORELBINE	ABT-888	UWB1289	30.3198	20.8848	25.6023	10.7033	10.7712	-6.95079	10.7186	18.9092	18.9092	22.2557
VINORELBINE	ABT-888	UACC62	11.5034	18.4512	14.9773	-0.00614973	2.16545	#N/A	2.42845	2.9961	2.9961	8.9867
VINORELBINE	ABT-888	SW837	13.8778	9.6104	11.7441	-6.59536	-7.21347	-9.8646	-1.08861	4.2563	4.2581	8.0002
VINORELBINE	ABT-888	SKMES1	17.1195	11.9638	14.5417	5.02905	4.78627	-4.84841	3.68671	8.12725	8.12725	11.3345
VINORELBINE	ABT-888	OV90	11.7715	8.1927	9.9821	3.19487	4.06277	-17.1309	2.26301	6.8329	6.8329	8.4075
VINORELBINE	ABT-888	NCIH460	7.328	9.5059	8.41695	0.119262	-0.454355	-10.0874	1.03988	3.47835	3.47835	5.94765
VINORELBINE	ABT-888	NCIH23	0	0	0	-22.3309	-21.6948	-60.3534	-10.7619	-8.4058	-8.4058	-4.2029
VINORELBINE	ABT-888	NCIH1650	16.4058	10.2704	13.3381	-0.759827	-1.41922	-5.77735	3.37783	7.4742	7.7213	10.4062
VINORELBINE	ABT-888	MSTO	24.497	15.0021	19.7495	13.0311	12.4342	4.28632	12.0193	14.1968	14.1968	16.9732
VINORELBINE	ABT-888	MDAMB436	22.145	16.5477	19.3464	4.07389	3.1403	-0.874952	4.95373	10.7832	11.5031	15.0648
VINORELBINE	ABT-888	LOVO	18.9198	25.7317	22.3257	-0.384377	0.700717	-10.222	1.25944	5.62335	5.69625	13.9745
VINORELBINE	ABT-888	LNCAP	33.8943	24.0131	28.9537	11.6772	11.9362	-9.36796	10.8189	20.13	20.13	24.5419
VINORELBINE	ABT-888	KPL1	14.3336	16.7697	15.5517	-0.125753	0.706031	-5.33796	-0.142915	4.39645	4.60265	9.97405
VINORELBINE	ABT-888	HT144	6.0717	14.3085	10.1901	-0.372184	0.663583	-14.4413	2.67698	1.5359	1.5359	5.863
VINORELBINE	ABT-888	ES2	2.2461	7.0886	4.66735	4.97326	4.618	-4.884	4.73783	0.49745	0.49745	2.5824
VINORELBINE	ABT-888	EFM192B	22.7393	15.508	19.1236	2.56576	3.4881	#N/A	5.15555	12.318	12.318	15.7208
VINORELBINE	ABT-888	DLD1	0	3.8381	1.91905	0.186514	-0.00566995	-131.82	-1.8077	-0.32705	-0.32705	0.796
VINORELBINE	ABT-888	COLO320DM	0	0	0	0.600659	0.0633215	0.58649	0.180272	0	0	0
VINORELBINE	ABT-888	CAOV3	18.8401	28.5301	23.6851	-1.19624	-0.305526	-8.66064	1.23342	6.5613	6.5613	15.1232
VINBLASTINE	GELDANAMYCIN	ZR751	28.6531	27.9105	28.2818	-0.0659221	-1.90946	-0.844488	-3.06294	2.4285	11.5748	15.3551
VINBLASTINE	GELDANAMYCIN	VCAP	1.7107	6.8614	4.28605	1.92886	1.36598	-1.17672	1.39996	0.55465	1.04615	2.42035
VINBLASTINE	GELDANAMYCIN	UACC62	25.4582	19.8926	22.6754	-0.0776887	-5.40361	-1.38061	-2.18246	7.3482	14.0741	15.0118
VINBLASTINE	GELDANAMYCIN	T47D	0.5434	2.4892	1.5163	-1.92375	-2.76766	-11.0068	-2.05442	-1.2789	-1.1933	0.1187
VINBLASTINE	GELDANAMYCIN	SW620	30.0068	21.9172	25.962	-0.358592	-2.37759	-2.35553	-0.371164	2.9095	10.4826	14.4357
VINBLASTINE	GELDANAMYCIN	SKOV3	27.7862	31.9706	29.8784	7.47098	6.01355	5.96143	7.35077	18.1122	21.7501	23.9953
VINBLASTINE	GELDANAMYCIN	SKMES1	25.9949	19.9177	22.9563	3.30006	2.22473	2.32302	1.98893	5.9774	9.2355	14.4668
VINBLASTINE	GELDANAMYCIN	SKMEL30	14.3057	17.1869	15.7463	1.90257	0.160327	-0.38887	10.0502	7.5799	11.6592	11.6631
VINBLASTINE	GELDANAMYCIN	RPMI7951	45.0561	38.2342	41.6452	17.7117	14.4645	15.822	15.9995	21.5374	28.5832	31.5913
VINBLASTINE	GELDANAMYCIN	OVCAR3	35.7212	29.6021	32.6617	-0.00180422	-1.71712	-1.80525	2.58937	18.9333	24.0601	25.7975
VINBLASTINE	GELDANAMYCIN	OV90	31.0398	30.9474	30.9936	1.00541	0.531633	-0.595304	1.44688	10.6182	13.6514	20.8059
VINBLASTINE	GELDANAMYCIN	OCUBM	14.1068	9.9195	12.0131	4.81844	3.63181	-6.30206	3.26949	6.12145	8.30175	9.0673
VINBLASTINE	GELDANAMYCIN	NCIH23	40.866	34.3894	37.6277	0.181392	-1.18347	-2.00699	0.145471	10.765	18.56	24.1964
VINBLASTINE	GELDANAMYCIN	NCIH2122	35.9013	37.2506	36.5759	0.287323	-0.907331	-3.04015	0.766754	9.86695	18.2293	23.2215
VINBLASTINE	GELDANAMYCIN	NCIH1650	25.5984	19.2726	22.4355	0.1951	-2.15585	-1.53527	-2.72063	1.8267	8.0271	12.1311
VINBLASTINE	GELDANAMYCIN	MSTO	10.1712	15.6099	12.8906	-2.78701	-4.31266	-4.47652	-3.65548	3.64985	6.41025	8.2702
VINBLASTINE	GELDANAMYCIN	MDAMB436	22.2957	28.6218	25.4588	3.77813	2.19633	1.87339	4.07263	14.9508	20.1779	20.2048
VINBLASTINE	GELDANAMYCIN	LNCAP	7.0268	0.8874	3.9571	-20.6033	-21.1033	-23.7643	-13.1852	-11.487	-7.6819	-3.76495
VINBLASTINE	GELDANAMYCIN	KPL1	19.4392	16.5657	18.0024	-1.19215	-1.47297	-2.39093	-4.36409	4.11835	6.46665	11.0604
VINBLASTINE	GELDANAMYCIN	HT29	43.9158	41.6893	42.8025	0.717089	-1.32164	-1.02285	0.604787	10.19	19.3193	26.4963
VINBLASTINE	GELDANAMYCIN	HCT116	16.9275	22.717	19.8222	-0.640197	-2.85575	-2.99317	-1.03565	5.70645	12.597	12.7643
VINBLASTINE	GELDANAMYCIN	ES2	4.8735	6.4519	5.6627	-2.95779	-4.17065	-24.8986	0.775796	-1.8605	-0.748	1.9011
VINBLASTINE	GELDANAMYCIN	EFM192B	18.2069	15.7653	16.9861	-3.25814	-5.37217	-5.92392	-5.75847	0.2596	6.5686	8.62285
VINBLASTINE	GELDANAMYCIN	COLO320DM	0	0	0	-1.31026	-1.44064	-1.77395	0	0	0	0
VINBLASTINE	GELDANAMYCIN	A375	39.2997	32.3042	35.802	8.23439	5.75635	6.38142	8.09241	22.5608	28.6496	29.1814
VINBLASTINE	GELDANAMYCIN	A2058	44.1433	36.5678	40.3556	5.7867	3.06511	3.62332	4.42167	15.836	25.0481	28.0958
VINBLASTINE	ZOLINZA	ZR751	10.0188	15.7892	12.904	-1.38884	-1.78215	-2.17973	5.80829	-0.2453	3.7577	6.32935
VINBLASTINE	ZOLINZA	VCAP	15.3871	23.2861	19.3366	5.97969	4.67151	3.83084	5.07004	11.1485	14.3884	15.2426
VINBLASTINE	ZOLINZA	UWB1289BRCA1	30.6036	24.6406	27.6221	8.23485	5.18817	6.35201	6.97601	17.2243	21.498	22.4232
VINBLASTINE	ZOLINZA	UWB1289	24.9279	26.7119	25.8199	3.15927	0.869839	0.565898	1.09328	13.5872	18.7708	19.7035
VINBLASTINE	ZOLINZA	UACC62	36.8885	28.1451	32.5168	6.14539	2.83371	4.33296	6.10498	20.2171	25.7909	26.367
VINBLASTINE	ZOLINZA	T47D	23.9857	14.8179	19.4018	9.00174	7.42515	7.45932	8.08482	13.8687	16.5783	16.6353
VINBLASTINE	ZOLINZA	SW620	16.9301	21.3353	19.1327	1.02281	-0.36257	-1.21956	2.0189	7.2756	11.5596	13.2042
VINBLASTINE	ZOLINZA	SKOV3	16.9535	21.0676	19.0105	7.39537	5.86149	5.35865	6.0794	11.4447	15.0826	15.2276
VINBLASTINE	ZOLINZA	SKMES1	9.02	17.7719	13.3959	5.17462	3.9178	-0.874326	5.23823	7.24105	10.1378	10.3185
VINBLASTINE	ZOLINZA	SKMEL30	12.2508	20.5137	16.3822	2.47887	0.762748	0.221209	3.41579	8.39815	12.3029	12.3902
VINBLASTINE	ZOLINZA	RPMI7951	36.9251	28.0069	32.466	9.35254	6.99411	6.91189	8.21676	21.2757	25.4202	26.8709
VINBLASTINE	ZOLINZA	RKO	12.188	20.3749	16.2814	5.28134	4.17014	1.76685	3.39233	8.48955	12.2931	12.3855
VINBLASTINE	ZOLINZA	OVCAR3	25.0339	18.4314	21.7326	3.17097	1.75718	0.441209	2.16608	9.30765	13.1311	15.5202
VINBLASTINE	ZOLINZA	OV90	7.3545	7.2297	7.2921	4.02338	2.25455	2.40347	2.12534	2.4162	4.2589	4.85415
VINBLASTINE	ZOLINZA	NCIH520	34.3552	30.8389	32.5971	3.83723	1.95681	1.46232	4.69191	18.0104	23.1645	25.3037
VINBLASTINE	ZOLINZA	NCIH460	9.8633	8.7049	9.2841	2.29195	0.809712	0.104078	1.04107	3.0836	5.5375	6.18385
VINBLASTINE	ZOLINZA	NCIH23	22.7969	19.1171	20.957	1.59481	0.133579	-1.25423	1.89654	8.9974	13.162	14.9772
VINBLASTINE	ZOLINZA	NCIH2122	33.0979	35.1471	34.1225	6.35567	4.8975	3.24955	4.73388	18.7592	25.7602	26.4409
VINBLASTINE	ZOLINZA	NCIH1650	10.3889	15.2604	12.8247	-1.22126	-3.24108	-3.56191	-7.8813	4.14345	6.62425	8.48405
VINBLASTINE	ZOLINZA	MSTO	39.2819	46.0749	42.6784	24.7247	24.8105	23.1688	24.3155	28.0181	30.7785	35.3482
VINBLASTINE	ZOLINZA	MDAMB436	12.0886	16.6667	14.3776	1.59821	-0.208748	-0.862902	-0.167636	6.15415	9.15055	10.2659
VINBLASTINE	ZOLINZA	KPL1	22.844	23.923	23.3835	7.58464	5.96348	6.06046	3.22434	15.9931	18.3414	19.6883
VINBLASTINE	ZOLINZA	HT29	37.0252	36.9691	36.9971	8.12422	5.57333	5.64355	5.18788	20.6925	27.8678	28.8448
VINBLASTINE	ZOLINZA	HT144	28.0156	23.6393	25.8274	6.03492	4.28895	4.2196	5.83921	15.4215	20.1746	20.6244
VINBLASTINE	ZOLINZA	ES2	12.014	21.1006	16.5573	-1.17493	-2.963	-3.89706	-0.891427	4.5606	10.1466	10.5589
VINBLASTINE	ZOLINZA	EFM192B	10.1269	15.6627	12.8948	2.27032	0.277764	-0.165083	1.30561	2.7189	6.5858	7.80685
VINBLASTINE	ZOLINZA	DLD1	9.4758	10.0768	9.7763	3.16233	2.05678	1.66979	2.00252	4.8358	6.5538	7.30605
VINBLASTINE	ZOLINZA	A427	22.6407	19.1908	20.9157	-3.28534	-6.21822	-5.32051	-4.85437	-3.75905	7.61785	8.57835
VINBLASTINE	ZOLINZA	A375	23.0646	14.9557	19.0101	3.50587	1.58695	1.26586	3.33952	8.58735	11.8577	13.7987
VINBLASTINE	TEMOZOLOMIDE	ZR751	0	0.0355	0.01775	-12.6304	-8.9981	-20.9943	1.56278	-9.12855	-9.12855	-4.5554
VINBLASTINE	TEMOZOLOMIDE	VCAP	0	0.4133	0.20665	-6.17397	-6.23135	-22.1184	-2.95228	-3.03325	-3.03325	-1.4133
VINBLASTINE	TEMOZOLOMIDE	UWB1289BRCA1	15.7182	12.2486	13.9834	1.60637	-1.99382	-9.29427	-3.3843	3.8388	7.8593	8.9111
VINBLASTINE	TEMOZOLOMIDE	UWB1289	11.7928	12.2391	12.016	-2.69208	-3.7871	-9.45827	-6.92639	-0.58855	4.96685	5.7137
VINBLASTINE	TEMOZOLOMIDE	UACC62	19.1952	11.6875	15.4413	1.73746	-1.52099	-5.82932	3.81819	7.89565	8.71545	11.6685
VINBLASTINE	TEMOZOLOMIDE	T47D	0.0009	2.1851	1.093	-4.74278	-4.75104	#N/A	-0.450279	-1.6166	-1.6166	-0.2618
VINBLASTINE	TEMOZOLOMIDE	SW837	0	0	0	-7.33822	-7.77172	-10.0447	-3.62648	-1.4835	-1.4835	-0.74175
VINBLASTINE	TEMOZOLOMIDE	SW620	23.244	22.9668	23.1054	-0.571347	-3.96289	-5.17347	-5.22835	2.2465	9.8196	12.676
VINBLASTINE	TEMOZOLOMIDE	SKOV3	0	0.1057	0.05285	-8.87327	-8.84678	#N/A	-3.25065	-3.58505	-3.58505	-1.7661
VINBLASTINE	TEMOZOLOMIDE	SKMES1	8.8688	4.6277	6.74825	-4.20659	-5.50906	-4.95211	-0.528094	3.12605	3.49015	4.93715
VINBLASTINE	TEMOZOLOMIDE	SKMEL30	4.4961	6.0895	5.2928	-4.09114	-5.36029	-5.36398	-2.26485	1.0058	1.2135	3.1493
VINBLASTINE	TEMOZOLOMIDE	RPMI7951	19.6295	11.7339	15.6817	3.24805	0.919406	-0.439453	7.31082	5.3507	8.6359	10.5162
VINBLASTINE	TEMOZOLOMIDE	RKO	0	1.9357	0.96785	-4.25345	-4.34837	-21.6522	-3.15831	-2.83575	-2.83575	-0.93395
VINBLASTINE	TEMOZOLOMIDE	OVCAR3	0	6.6456	3.3228	-7.30444	-7.25343	-28.0117	-3.2477	-5.2788	-5.2788	-0.978
VINBLASTINE	TEMOZOLOMIDE	OV90	1.3587	3.0777	2.2182	-2.374	-3.45411	-8.35766	-4.60024	-0.815	-0.815	0.7016
VINBLASTINE	TEMOZOLOMIDE	OCUBM	0	4.1513	2.07565	-8.63297	-9.54574	-25.7444	-3.90112	-2.70605	-1.63575	-0.3152
VINBLASTINE	TEMOZOLOMIDE	NCIH520	1.2174	7.6279	4.42265	-9.2501	-8.81243	-30.7133	-1.36711	-5.05815	-5.00995	-0.31775
VINBLASTINE	TEMOZOLOMIDE	NCIH460	4.624	4.0813	4.35265	0.126095	-0.757321	-2.23619	-3.8572	-0.42475	0.60605	1.96395
VINBLASTINE	TEMOZOLOMIDE	NCIH23	4.2579	7.3669	5.8124	-5.10102	-6.36284	-7.7305	-4.10802	-4.2595	-1.9826	0.77645
VINBLASTINE	TEMOZOLOMIDE	NCIH2122	3.9427	4.2575	4.1001	-5.63819	-6.47864	-28.3888	-0.73343	-4.9703	-4.2622	-0.4351
VINBLASTINE	TEMOZOLOMIDE	NCIH1650	0	0	0	-18.9772	-20.1548	-20.4876	-9.13685	-7.2707	-6.2004	-3.63535
VINBLASTINE	TEMOZOLOMIDE	MSTO	6.061	2.2761	4.16855	0.412551	-1.10102	-1.24779	1.68425	-2.74855	0.01185	0.71
VINBLASTINE	TEMOZOLOMIDE	MDAMB436	2.953	5.083	4.018	-3.19917	-3.80206	-11.6277	-3.05892	-1.2925	-1.2091	1.36275
VINBLASTINE	TEMOZOLOMIDE	LOVO	0.0199	9.4751	4.7475	-11.8798	-11.8486	-24.6707	-3.87863	-8.1965	-8.1965	-1.7245
VINBLASTINE	TEMOZOLOMIDE	LNCAP	0	1.2744	0.6372	-6.53507	-6.8241	-33.6071	-3.27985	-3.1679	-3.1679	-1.26535
VINBLASTINE	TEMOZOLOMIDE	KPL1	0	1.1274	0.5637	-2.828	-2.94529	-9.66333	-4.08119	-1.7846	-1.7846	-0.61045
VINBLASTINE	TEMOZOLOMIDE	HT29	2.4031	8.2719	5.3375	-7.61942	-5.82566	-44.4927	-1.01962	-3.7918	-3.7918	0.77285
VINBLASTINE	TEMOZOLOMIDE	HT144	8.9888	7.2949	8.14185	-2.83352	-1.66717	-19.5442	-1.13858	2.48905	2.48905	5.31545
VINBLASTINE	TEMOZOLOMIDE	HCT116	0	1.091	0.5455	-14.0448	-13.6633	-48.5876	-6.66705	-6.6797	-6.6797	-3.0671
VINBLASTINE	TEMOZOLOMIDE	ES2	18.0653	13.3111	15.6882	-5.99005	-7.68682	-8.51468	-4.99166	-2.466	3.9447	6.6111
VINBLASTINE	TEMOZOLOMIDE	EFM192B	0	0	0	-13.3724	-13.2077	-33.2839	-6.26367	-6.309	-6.309	-3.1545
VINBLASTINE	TEMOZOLOMIDE	DLD1	0	0.0284	0.0142	-5.46321	-5.50407	#N/A	-3.60247	-1.7038	-1.7038	-0.8448
VINBLASTINE	TEMOZOLOMIDE	COLO320DM	14.8855	14.1356	14.5106	0.736438	4.64413	0.729431	-5.59058	6.67415	6.67415	10.5923
VINBLASTINE	TEMOZOLOMIDE	A427	15.5437	20.4687	18.0062	-7.10554	-9.08485	-11.0071	-10.1032	-3.0793	6.6293	7.46345
VINBLASTINE	TEMOZOLOMIDE	A375	15.2403	9.3012	12.2707	-1.03175	-2.00764	-4.67747	0.433931	4.07195	5.11835	8.17135
VINBLASTINE	TEMOZOLOMIDE	A2780	19.7841	11.6058	15.6949	5.17327	4.79256	-5.69334	5.23099	8.80275	8.80275	12.2488
VINBLASTINE	TEMOZOLOMIDE	A2058	20.5553	21.4528	21.004	0.633368	-3.20885	-4.81677	-3.24984	1.05225	10.2645	11.0282
VINBLASTINE	SUNITINIB	ZR751	5.6966	7.3323	6.51445	-1.39285	-6.62288	-5.85738	-2.18789	-5.06135	-2.63185	0.72655
VINBLASTINE	SUNITINIB	VCAP	8.4144	10.7946	9.6045	3.84456	2.79478	-0.522023	4.06503	5.7035	6.3646	7.654
VINBLASTINE	SUNITINIB	UWB1289BRCA1	26.4841	24.6052	25.5447	12.6954	10.0476	9.10574	16.642	16.4772	19.4205	21.011
VINBLASTINE	SUNITINIB	UWB1289	25.6939	20.8148	23.2544	4.68913	0.711445	2.87568	1.45274	12.7679	16.2053	18.0111
VINBLASTINE	SUNITINIB	UACC62	28.2442	24.643	26.4436	9.35355	4.90754	5.39006	4.49868	18.25	19.7177	22.3468
VINBLASTINE	SUNITINIB	T47D	9.1861	7.8011	8.4936	3.45612	2.49766	-1.66029	-0.239735	5.784	5.784	7.1388
VINBLASTINE	SUNITINIB	SW837	11.7908	17.596	14.6934	4.23418	3.07091	1.51529	0.411249	10.5436	12.0271	12.6185
VINBLASTINE	SUNITINIB	SW620	37.4249	30.1669	33.7959	8.57806	4.99386	5.21761	4.89971	19.8272	26.2228	26.8116
VINBLASTINE	SUNITINIB	SKMES1	13.1715	23.0546	18.1131	3.24671	2.02261	-2.03298	1.98434	12.0578	14.855	15.0854
VINBLASTINE	SUNITINIB	SKMEL30	18.3788	18.566	18.4724	4.03133	1.58711	0.342537	14.9165	11.8702	14.3931	15.1713
VINBLASTINE	SUNITINIB	RPMI7951	27.4609	19.1897	23.3253	5.06422	3.6701	-6.91995	4.4717	15.9187	16.2795	19.622
VINBLASTINE	SUNITINIB	RKO	24.5971	29.426	27.0115	5.96482	4.88986	1.15212	4.02385	19.6791	23.208	23.3453
VINBLASTINE	SUNITINIB	OVCAR3	22.0235	14.4835	18.2535	0.144135	-0.191418	-7.45074	0.188665	9.6519	9.6519	13.9527
VINBLASTINE	SUNITINIB	OV90	2.0437	5.7297	3.8867	1.5407	1.24248	-4.36825	-0.925607	0.8535	0.8535	2.3701
VINBLASTINE	SUNITINIB	OCUBM	27.0449	22.1599	24.6024	2.80215	0.219252	1.70753	16.7482	16.83	20.5414	20.7162
VINBLASTINE	SUNITINIB	NCIH520	35.4362	33.3122	34.3742	9.47751	6.03424	5.74535	6.40763	22.0483	24.9416	28.2112
VINBLASTINE	SUNITINIB	NCIH460	8.2429	9.3971	8.82	4.54289	3.77716	3.02103	2.83741	5.0734	5.0734	6.9467
VINBLASTINE	SUNITINIB	NCIH23	23.713	26.8975	25.3053	2.67277	0.770744	-1.75141	0.777435	14.7945	17.5102	20.0499
VINBLASTINE	SUNITINIB	NCIH2122	31.2268	25.9661	28.5965	6.97109	5.46409	-1.29497	11.7786	19.3239	20.2341	23.9602
VINBLASTINE	SUNITINIB	NCIH1650	11.7227	15.4227	13.5727	0.824186	-1.83377	-5.41218	1.69407	6.2187	7.3723	9.8957
VINBLASTINE	SUNITINIB	MDAMB436	18.9344	13.4227	16.1786	2.21328	-1.01548	-0.666635	11.297	8.04565	10.9515	12.1121
VINBLASTINE	SUNITINIB	LOVO	34.8092	34.5783	34.6937	5.06279	1.8807	2.68061	0.433624	12.1324	21.7497	23.4131
VINBLASTINE	SUNITINIB	LNCAP	19.1265	20.9464	20.0365	1.71831	-0.159089	-2.49911	11.4694	13.6544	16.2314	16.8454
VINBLASTINE	SUNITINIB	KPL1	28.4496	24.1909	26.3203	7.78392	8.22533	6.59943	5.52609	18.0041	20.3525	22.1622
VINBLASTINE	SUNITINIB	HT29	32.6302	33.4636	33.0469	12.8007	9.0717	6.55807	7.94195	20.6154	23.9176	26.8312
VINBLASTINE	SUNITINIB	HT144	25.1586	19.7342	22.4464	8.24698	5.72413	5.27511	11.0606	15.3867	16.7936	18.9166
VINBLASTINE	SUNITINIB	HCT116	33.9915	36.4806	35.2361	5.96248	3.03449	2.02406	4.11518	23.8743	28.0109	29.5552
VINBLASTINE	SUNITINIB	ES2	11.3246	16.1402	13.7324	-0.663484	-2.34583	-3.84664	-5.20502	5.5936	7.3217	9.663
VINBLASTINE	SUNITINIB	EFM192B	2.7847	8.6403	5.7125	0.725282	0.267674	-8.06968	1.10254	-0.5965	-0.5965	2.558
VINBLASTINE	SUNITINIB	DLD1	17.6949	10.3724	14.0337	7.50454	6.3666	5.43304	6.76893	9.55545	11.2735	11.7946
VINBLASTINE	SUNITINIB	COLO320DM	25.1254	21.9424	23.5339	11.6715	13.042	11.5266	11.4433	19.0843	19.0843	21.3091
VINBLASTINE	SUNITINIB	CAOV3	23.1416	28.2258	25.6837	7.04576	4.38675	4.53754	3.52688	9.7002	14.2291	17.692
VINBLASTINE	SUNITINIB	A427	30.6772	32.3674	31.5223	9.15073	5.71587	6.03153	4.18769	13.4731	20.1454	22.4977
VINBLASTINE	SUNITINIB	A375	34.4792	25.6601	30.0696	9.13042	5.09671	6.14183	5.23447	17.9542	22.9172	24.0119
VINBLASTINE	SUNITINIB	A2780	40.3599	33.0997	36.7298	13.8784	11.2884	10.1414	10.7115	24.7689	29.8376	30.7493
VINBLASTINE	SUNITINIB	A2058	41.4463	37.5453	39.4958	14.0186	10.5982	7.32667	10.6996	27.185	30.2836	33.3404
VINBLASTINE	SORAFENIB	UWB1289BRCA1	38.0122	34.4332	36.2227	8.84647	6.35516	6.48761	5.54003	21.9941	28.1182	29.1084
VINBLASTINE	SORAFENIB	UWB1289	37.9689	35.2816	36.6252	15.5563	13.8809	12.8479	11.7604	22.393	29.4421	29.5091
VINBLASTINE	SORAFENIB	UACC62	36.678	37.3392	37.0086	10.6065	6.27402	8.1567	8.29433	25.739	30.2827	31.3738
VINBLASTINE	SORAFENIB	SW837	30.1767	32.1048	31.1407	7.18872	6.24374	4.53326	7.0028	25.3558	26.8393	28.2483
VINBLASTINE	SORAFENIB	SW620	39.1917	37.2228	38.2073	10.7214	7.31524	7.08494	7.65176	26.6519	30.6342	32.4295
VINBLASTINE	SORAFENIB	SKOV3	34.921	36.2348	35.5779	12.3675	10.4744	9.24144	14.2224	29.0583	31.94	32.3181
VINBLASTINE	SORAFENIB	SKMES1	35.2547	28.5119	31.8833	7.39722	5.91294	2.09951	8.92158	25.4205	28.6252	28.6519
VINBLASTINE	SORAFENIB	SKMEL30	38.662	33.3261	35.9941	16.1416	16.094	13.8801	14.2105	25.4888	29.5682	30.7415
VINBLASTINE	SORAFENIB	RPMI7951	39.6781	33.0591	36.3686	8.07972	4.97139	4.22507	5.33555	24.8246	29.3228	30.5966
VINBLASTINE	SORAFENIB	RKO	41.6937	38.2742	39.984	15.0223	13.5838	10.8782	13.8216	32.4454	36.1803	36.2147
VINBLASTINE	SORAFENIB	PA1	38.4089	40.2856	39.3473	3.92721	3.29461	0.154528	2.50202	15.2001	24.3706	27.2737
VINBLASTINE	SORAFENIB	OV90	30.8585	31.0014	30.9299	7.10964	5.53934	5.07074	5.09217	23.2546	26.2878	27.0923
VINBLASTINE	SORAFENIB	OCUBM	40.4744	32.8018	36.6381	10.2722	9.69723	7.24676	9.0676	25.5706	29.282	31.1044
VINBLASTINE	SORAFENIB	NCIH460	37.8475	39.0348	38.4411	10.535	9.06892	7.09255	9.4471	30.0179	33.7645	34.2295
VINBLASTINE	SORAFENIB	NCIH2122	42.6515	38.479	40.5652	10.1572	8.69186	5.18788	8.75849	27.8328	32.203	34.199
VINBLASTINE	SORAFENIB	NCIH1650	28.1483	29.8712	29.0098	4.7697	1.65695	2.00333	0.00303271	19.4396	22.8094	24.2247
VINBLASTINE	SORAFENIB	MSTO	42.5781	46.5567	44.5674	15.0233	16.6281	14.9865	13.7269	26.4607	29.2211	35.514
VINBLASTINE	SORAFENIB	MDAMB436	30.5683	26.4942	28.5312	3.81656	1.69813	0.360622	5.11175	20.0253	23.3041	24.2783
VINBLASTINE	SORAFENIB	LNCAP	39.7925	33.6969	36.7447	14.4768	15.7214	12.1408	14.2646	25.633	29.4381	31.1888
VINBLASTINE	SORAFENIB	KPL1	34.0489	32.2083	33.1286	7.07289	7.41432	5.89282	4.36333	23.0152	25.3635	28.0719
VINBLASTINE	SORAFENIB	HT29	42.4423	32.5906	37.5165	8.92072	5.77338	5.42943	5.32772	20.8193	28.3872	29.1679
VINBLASTINE	SORAFENIB	HT144	37.9671	39.7188	38.843	11.965	9.12198	9.80328	9.31427	28.2844	33.1902	33.5637
VINBLASTINE	SORAFENIB	HCT116	39.8142	40.0295	39.9218	10.0878	7.38411	6.35729	7.0502	27.7503	32.6966	33.8361
VINBLASTINE	SORAFENIB	ES2	36.0784	35.4924	35.7854	8.07571	6.05522	4.21328	6.13497	25.0473	29.3747	30.4164
VINBLASTINE	SORAFENIB	EFM192B	34.7234	25.588	30.1557	8.56171	5.90856	4.81958	5.86674	20.9423	23.8467	25.549
VINBLASTINE	SORAFENIB	DLD1	29.5865	37.4494	33.5179	11.7773	10.5932	9.9475	11.0378	27.568	29.286	30.543
VINBLASTINE	SORAFENIB	COLO320DM	25.184	16.3306	20.7573	2.5953	4.44518	2.54019	2.63691	13.5732	13.5732	17.1653
VINBLASTINE	SORAFENIB	CAOV3	22.4767	29.6902	26.0834	6.34696	3.62428	2.46926	4.61412	11.7139	14.6288	18.8986
VINBLASTINE	SORAFENIB	A427	38.2477	37.769	38.0084	15.1303	12.0571	12.963	10.7008	16.8832	26.6315	27.4458
VINBLASTINE	SORAFENIB	A375	40.9273	42.3932	41.6603	13.7666	10.4768	10.3413	10.4094	30.1294	34.5079	35.8948
VINBLASTINE	SORAFENIB	A2780	42.6061	38.4163	40.5112	10.6075	9.14374	7.2362	7.96965	24.9705	31.8627	32.7409
VINBLASTINE	SORAFENIB	A2058	42.3161	39.5737	40.9449	14.5598	11.335	10.2907	12.0528	28.8622	31.7327	34.9036
VINBLASTINE	PD325901	ZR751	9.814	10.7976	10.3058	0.654331	-4.45499	0.280342	-3.11954	-6.2323	1.1595	2.03675
VINBLASTINE	PD325901	VCAP	0	7.4474	3.7237	2.53205	2.43252	-4.83939	2.68771	0.4838	0.4838	2.10375
VINBLASTINE	PD325901	UWB1289	22.5474	13.1584	17.8529	3.48608	1.77454	-0.681165	5.03467	9.1804	10.8038	13.5166
VINBLASTINE	PD325901	UACC62	35.0351	29.1451	32.0901	3.71221	0.118696	2.25218	1.30589	7.6317	14.3576	19.8609
VINBLASTINE	PD325901	T47D	0	3.791	1.8955	3.56159	3.05801	0.532569	2.10199	-0.8141	-0.8141	0.5407
VINBLASTINE	PD325901	SW837	18.7341	17.9437	18.3389	2.35497	2.62605	1.1172	-1.46352	5.1586	6.6421	11.7488
VINBLASTINE	PD325901	SW620	33.6633	31.3149	32.4891	3.78244	0.936388	2.40755	-0.288972	4.2202	11.7933	18.3546
VINBLASTINE	PD325901	SKOV3	7.2932	7.8275	7.56035	3.99723	2.31483	3.40327	3.08292	3.60555	3.92245	5.58295
VINBLASTINE	PD325901	SKMES1	21.4061	15.6331	18.5196	2.90069	2.25256	1.18397	2.05762	3.1345	6.3926	10.827
VINBLASTINE	PD325901	SKMEL30	31.1264	27.8615	29.4939	2.07849	1.73772	0.19504	0.294239	7.42925	11.5085	18.4616
VINBLASTINE	PD325901	RKO	13.2475	10.1047	11.6761	6.89946	4.90981	5.33904	2.49135	4.0738	7.8725	7.87495
VINBLASTINE	PD325901	OCUBM	7.2584	8.2921	7.77525	4.03039	3.72314	-0.698316	4.18025	4.06385	4.06385	5.91955
VINBLASTINE	PD325901	NCIH460	7.7959	7.081	7.43845	2.75213	1.89788	1.4903	-1.72058	2.17785	3.69185	4.80815
VINBLASTINE	PD325901	NCIH2122	17.4978	19.5427	18.5203	2.3895	0.952796	0.808531	1.98541	6.79355	10.158	12.6569
VINBLASTINE	PD325901	NCIH1650	0	5.8963	2.94815	-3.58964	-4.9055	-6.23799	-1.73179	-3.25225	-3.25225	-0.15205
VINBLASTINE	PD325901	MSTO	2.6216	7.6207	5.12115	-0.662771	-2.53083	-1.72291	1.08508	-0.49985	2.26055	2.31065
VINBLASTINE	PD325901	MDAMB436	8.7235	7.7257	8.2246	0.837244	-1.49492	-4.20365	2.05387	0.946	2.9975	4.5853
VINBLASTINE	PD325901	LOVO	25.9883	30.4504	28.2193	1.78122	-1.52982	0.213148	-1.28612	-1.32535	11.6186	13.447
VINBLASTINE	PD325901	LNCAP	6.4035	9.4911	7.9473	4.10176	2.91273	3.24215	3.75244	4.1422	4.1422	6.04475
VINBLASTINE	PD325901	KPL1	9.8363	7.0301	8.4332	2.52164	1.98869	-1.11508	-0.106264	6.0849	6.0849	7.25905
VINBLASTINE	PD325901	HT29	34.2199	27.7169	30.9684	4.76959	0.697158	2.78318	1.42888	5.5545	14.6838	18.2615
VINBLASTINE	PD325901	HT144	33.7714	25.327	29.5492	7.4694	4.54533	5.76684	5.91538	10.0161	15.6689	19.7826
VINBLASTINE	PD325901	HCT116	14.3536	18.7025	16.5281	1.8275	-0.814946	-0.114836	-1.38784	4.28105	9.30285	10.4046
VINBLASTINE	PD325901	ES2	15.5974	9.1825	12.3899	1.57073	-0.0519385	-0.357607	0.355155	-1.53365	4.87705	5.42815
VINBLASTINE	PD325901	EFM192B	0	6.5925	3.29625	-2.64839	-2.88129	-7.14096	-0.823658	-3.01275	-3.01275	0.14175
VINBLASTINE	PD325901	DLD1	2.8168	6.4551	4.63595	3.41447	2.05178	2.76186	2.99407	2.91795	2.91795	3.77695
VINBLASTINE	PD325901	COLO320DM	0	0.9578	0.4789	0.76916	0.587936	0.642956	0	0.4789	0.4789	0.4789
VINBLASTINE	PD325901	A427	8.7441	13.0919	10.918	0.164887	-3.43132	-2.17081	-3.60473	-5.9618	-0.4589	2.4781
VINBLASTINE	PD325901	A375	32.4083	27.6696	30.0389	5.44785	1.97574	3.83159	11.4704	7.66025	14.8126	18.8496
VINBLASTINE	PD325901	A2058	27.8186	23.1274	25.473	5.42625	3.32419	0.557746	5.9342	13.4115	16.2608	19.4423
VINBLASTINE	MK-8776	ZR751	3.6305	6.2196	4.92505	-3.03821	-8.28148	-5.09678	-4.59572	-7.29695	-4.22125	-1.18595
VINBLASTINE	MK-8776	VCAP	6.615	7.8975	7.25625	2.9232	1.80777	-0.581765	6.22659	1.61225	4.01635	4.43425
VINBLASTINE	MK-8776	UWB1289BRCA1	37.0613	40.2289	38.6451	3.35165	1.65967	2.00558	3.6066	15.8887	22.0128	27.2669
VINBLASTINE	MK-8776	UWB1289	37.4655	33.7166	35.591	0.418886	-0.893112	-1.33161	-1.07375	11.3988	18.4479	23.4949
VINBLASTINE	MK-8776	T47D	9.1078	6.8427	7.97525	2.26955	2.10931	-2.72101	3.30757	5.26565	5.26565	6.62045
VINBLASTINE	MK-8776	SW837	9.6916	6.7515	8.22155	1.52223	0.669748	-0.186758	-0.932809	-0.36745	1.11605	3.92705
VINBLASTINE	MK-8776	SW620	5.9975	7.9107	6.9541	-4.18776	-3.59597	-23.4693	-0.729689	-0.619	-0.619	3.16755
VINBLASTINE	MK-8776	SKMES1	35.2822	36.2837	35.7829	1.37214	0.629639	-0.949697	0.511393	15.2544	18.5125	25.5187
VINBLASTINE	MK-8776	RPMI7951	36.3492	40.2181	38.2837	13.6035	10.1783	11.6498	11.0266	24.6253	31.2379	31.4545
VINBLASTINE	MK-8776	RKO	26.3309	21.8426	24.0868	4.09519	3.67799	0.475732	3.74476	10.0022	13.8058	17.0445
VINBLASTINE	MK-8776	OV90	10.9069	19.6303	15.2686	1.93864	0.252984	0.470887	-4.2246	7.2031	10.2363	11.2358
VINBLASTINE	MK-8776	OCUBM	19.1482	19.4385	19.2934	6.41169	6.41589	3.75795	4.96487	10.3642	14.0755	14.8287
VINBLASTINE	MK-8776	NCIH460	2.5626	5.9108	4.2367	1.85391	1.11653	0.177264	1.53586	0.3961	0.4901	2.3164
VINBLASTINE	MK-8776	NCIH23	28.7113	20.6168	24.6641	0.97525	-0.756258	-2.53152	0.187398	5.13465	12.9297	14.8994
VINBLASTINE	MK-8776	NCIH1650	12.241	20.841	16.541	2.01011	-0.679763	-0.125485	-6.13584	7.1301	10.3406	11.8356
VINBLASTINE	MK-8776	LOVO	31.4797	32.9592	32.2195	2.03772	-1.06328	-0.268284	-1.4971	4.92835	17.8724	18.5739
VINBLASTINE	MK-8776	LNCAP	14.1799	8.9727	11.5763	3.2044	1.14509	0.268861	14.1287	2.4656	6.2707	7.02095
VINBLASTINE	MK-8776	KPL1	16.2706	15.7898	16.0302	2.54487	-0.661603	1.00481	8.93872	8.3575	10.7058	12.1939
VINBLASTINE	MK-8776	HT29	22.7307	24.6716	23.7011	7.22298	4.25919	3.24105	3.66021	11.5761	14.5718	17.6386
VINBLASTINE	MK-8776	HT144	21.6356	12.2606	16.9481	5.08835	2.27016	1.22679	-0.145337	7.0534	11.2953	12.0008
VINBLASTINE	MK-8776	HCT116	7.219	9.2088	8.2139	-2.25458	-3.24726	-11.5923	0.683557	0.5021	0.9887	4.358
VINBLASTINE	MK-8776	EFM192B	19.1488	18.6601	18.9045	-0.78736	-2.87617	-3.88532	-4.77503	3.37035	9.67935	11.1374
VINBLASTINE	MK-8776	DLD1	1.3388	4.9884	3.1636	2.3727	1.27641	0.750832	2.23628	0.6788	1.4456	1.9212
VINBLASTINE	MK-8776	COLO320DM	8.5589	13.2128	10.8858	6.36208	6.40567	6.17691	6.07574	8.01335	8.01335	9.4496
VINBLASTINE	MK-8776	CAOV3	20.4653	30.2679	25.3666	2.66727	1.03672	-0.981048	-0.274425	2.4949	13.912	13.9307
VINBLASTINE	MK-8776	A427	10.9374	9.8165	10.377	-4.0672	-6.40299	-8.42308	-8.0942	-7.82385	-0.99995	1.27655
VINBLASTINE	MK-8776	A375	32.4138	23.8383	28.126	8.56876	6.02962	-0.820546	11.4921	18.105	20.9736	23.1155
VINBLASTINE	MK-8669	ZR751	20.455	21.4848	20.9699	6.60055	2.38189	4.55289	-0.251116	2.5421	11.6884	11.756
VINBLASTINE	MK-8669	VCAP	4.1851	9.438	6.81155	4.9721	4.2103	3.96765	4.72315	2.90195	3.57165	4.85675
VINBLASTINE	MK-8669	UWB1289	22.4551	15.9395	19.1973	2.733	-0.457682	1.84315	5.04726	6.5226	12.1482	12.86
VINBLASTINE	MK-8669	T47D	20.6299	20.5312	20.5805	9.7675	7.66783	8.79726	16.0452	15.5705	17.871	18.0755
VINBLASTINE	MK-8669	SW837	4.9425	8.1566	6.54955	5.89107	4.94601	5.10589	5.53275	4.94045	5.06605	5.745
VINBLASTINE	MK-8669	SW620	9.4463	8.3017	8.874	-0.950747	-3.83689	-2.46419	1.54881	-1.629	1.3009	3.6225
VINBLASTINE	MK-8669	SKOV3	21.8429	13.5311	17.687	7.59012	4.90206	6.66165	13.8627	9.164	12.8019	13.4255
VINBLASTINE	MK-8669	SKMES1	8.2031	9.1251	8.6641	7.5206	6.50261	6.47282	7.49395	5.0048	5.406	6.83445
VINBLASTINE	MK-8669	SKMEL30	12.5206	10.1494	11.335	5.6941	4.16074	4.96383	5.84124	5.8199	7.2557	8.57745
VINBLASTINE	MK-8669	RPMI7951	34.0248	29.1195	31.5722	13.4349	10.9404	11.9217	8.48123	13.2426	20.2884	22.4074
VINBLASTINE	MK-8669	RKO	13.2557	19.7739	16.5148	8.17675	7.37899	7.12528	3.59977	11.1267	12.7112	13.8208
VINBLASTINE	MK-8669	OVCAR3	20.4157	13.1136	16.7646	1.75189	0.94326	-0.775644	-0.869691	5.85465	8.16305	11.3096
VINBLASTINE	MK-8669	OV90	19.1248	18.039	18.5819	5.24209	4.27049	4.03254	1.33759	5.994	9.0272	12.288
VINBLASTINE	MK-8669	OCUBM	25.1022	21.7788	23.4405	8.76678	8.09237	7.17264	8.29036	11.2818	14.9932	17.3612
VINBLASTINE	MK-8669	NCIH520	29.4373	27.8527	28.645	6.39511	2.79698	5.24176	3.88627	13.8599	19.2124	21.2524
VINBLASTINE	MK-8669	NCIH460	1.3494	7.3346	4.342	1.04901	0.233944	-0.700268	0.798574	0.5954	0.5954	2.4687
VINBLASTINE	MK-8669	NCIH23	21.9301	14.7219	18.326	2.26519	-0.422188	-0.329306	4.53039	5.3909	10.531	11.8585
VINBLASTINE	MK-8669	NCIH2122	10.2551	11.9599	11.1075	-0.212463	-0.862938	-2.95687	0.756596	2.6485	2.7452	6.878
VINBLASTINE	MK-8669	NCIH1650	7.768	6.6404	7.2042	-2.8202	-4.59295	-4.2445	-6.98794	-2.4268	1.0038	2.3887
VINBLASTINE	MK-8669	MSTO	23.4928	32.9722	28.2325	18.2113	16.899	16.9065	26.7295	22.4421	25.2025	25.3373
VINBLASTINE	MK-8669	MDAMB436	13.602	11.9662	12.7841	0.932945	-2.09757	-0.0104697	3.71643	2.4576	7.557	7.62085
VINBLASTINE	MK-8669	LOVO	16.6589	24.1271	20.393	2.59273	0.417172	0.675855	6.15053	0.5864	7.449	10.4897
VINBLASTINE	MK-8669	LNCAP	22.0652	20.0849	21.0751	6.47436	6.29696	4.91355	6.23328	9.29135	13.0965	15.1832
VINBLASTINE	MK-8669	KPL1	20.9348	23.387	22.1609	10.5449	9.02005	9.44877	6.92477	16.6568	19.0051	19.4088
VINBLASTINE	MK-8669	HT29	23.6988	17.4723	20.5855	5.96303	2.86253	4.48828	5.89709	8.03795	11.4562	14.3117
VINBLASTINE	MK-8669	HT144	22.8739	13.8354	18.3546	6.1914	3.92298	5.34231	8.57751	11.5805	12.7019	14.9675
VINBLASTINE	MK-8669	HCT116	0	6.2271	3.11355	-5.23885	-5.04885	-8.91072	-2.9468	-4.11165	-4.11165	-0.49905
VINBLASTINE	MK-8669	ES2	2.2868	6.153	4.2199	-3.10992	-5.24874	-5.51184	1.14289	-5.0364	-2.1908	-0.40825
VINBLASTINE	MK-8669	EFM192B	16.4123	15.5395	15.9759	4.42397	2.33373	3.02142	-0.54051	2.6514	8.9604	9.31365
VINBLASTINE	MK-8669	DLD1	5.7844	7.6552	6.7198	5.47148	4.244	4.73342	6.5216	3.4239	5.0018	5.07185
VINBLASTINE	MK-8669	COLO320DM	1.2388	0	0.6194	0.215854	-0.0674578	-0.528276	0.547819	0.6194	0.6194	0.6194
VINBLASTINE	MK-8669	A427	6.871	12.1003	9.48565	-3.26245	-4.42862	-4.79956	-5.85334	-5.70755	-1.89125	1.88905
VINBLASTINE	MK-8669	A2780	41.7702	32.4879	37.1291	15.1723	12.8339	13.4396	12.7803	21.9266	28.8188	29.5278
VINBLASTINE	MK-8669	A2058	30.0416	25.0059	27.5237	8.92369	6.67721	7.16433	8.55856	16.1395	18.3116	21.8316
VINBLASTINE	MK-5108	ZR751	9.0608	15.6177	12.3392	-0.53109	-3.11081	-1.08223	5.74597	0.55665	3.19295	6.44795
VINBLASTINE	MK-5108	VCAP	22.7503	21.2987	22.0245	6.37404	5.39347	3.67209	6.71798	16.4843	18.7846	19.2544
VINBLASTINE	MK-5108	UWB1289BRCA1	25.4932	25.3828	25.438	8.70378	4.29481	5.79089	5.03721	16.8412	19.3139	21.1396
VINBLASTINE	MK-5108	UACC62	30.1764	21.7442	25.9603	7.38976	3.72133	0.82662	9.60827	17.7897	19.2344	21.875
VINBLASTINE	MK-5108	T47D	23.9172	14.5301	19.2236	6.37502	4.46111	5.5013	3.97245	16.2464	16.514	17.7351
VINBLASTINE	MK-5108	SW837	14.7241	16.2763	15.5002	8.36653	7.86729	5.49756	9.17469	14.0167	14.0167	14.7584
VINBLASTINE	MK-5108	SW620	25.8969	22.3459	24.1214	3.36732	1.12604	-6.27464	7.0514	14.0764	16.5483	19.0989
VINBLASTINE	MK-5108	SKOV3	21.5962	15.9404	18.7683	7.74817	6.80388	6.06573	8.63825	14.8585	15.1304	16.8134
VINBLASTINE	MK-5108	SKMES1	23.8973	32.5571	28.2272	6.53172	5.41013	2.61174	5.82613	19.2862	22.5443	23.7567
VINBLASTINE	MK-5108	SKMEL30	23.6372	19.9162	21.7767	8.50342	7.03345	6.50961	12.7724	16.5795	17.6974	19.1781
VINBLASTINE	MK-5108	RPMI7951	37.8122	28.7588	33.2855	10.6646	7.96163	6.37323	7.63535	22.2255	26.2397	27.7555
VINBLASTINE	MK-5108	RKO	20.9823	19.9413	20.4618	10.9202	10.5007	8.9254	11.7988	16.6582	16.6582	18.56
VINBLASTINE	MK-5108	PA1	30.451	35.8348	33.1429	6.44224	6.23467	4.51828	6.28417	9.2539	18.1662	21.1984
VINBLASTINE	MK-5108	OV90	13.4077	8.7715	11.0896	4.12717	3.20936	-1.73402	8.01323	8.0564	8.0564	9.573
VINBLASTINE	MK-5108	OCUBM	33.7676	25.4987	29.6332	9.89584	8.5275	7.3483	7.94094	18.5664	22.2779	24.0998
VINBLASTINE	MK-5108	NCIH460	22.8726	27.1972	25.0349	2.90627	1.31589	0.439424	2.6632	15.815	19.5616	20.425
VINBLASTINE	MK-5108	NCIH2122	39.6818	37.9627	38.8222	5.21856	3.84837	1.62107	4.1758	22.8678	30.4599	30.845
VINBLASTINE	MK-5108	NCIH1650	11.9215	12.9491	12.4353	0.61928	-0.79021	-4.79344	1.238	5.9887	6.2349	9.212
VINBLASTINE	MK-5108	MSTO	18.8755	27.0689	22.9722	12.1419	10.5467	9.27949	19.7969	18.3993	20.2118	20.6857
VINBLASTINE	MK-5108	MDAMB436	24.8927	17.0778	20.9853	5.88612	4.55703	4.25907	8.24375	14.9891	15.7582	17.9871
VINBLASTINE	MK-5108	LOVO	17.8547	22.1035	19.9791	2.42793	-0.124809	-1.88089	11.1608	1.0777	7.0351	10.5284
VINBLASTINE	MK-5108	KPL1	19.9029	16.0876	17.9952	8.68324	6.12755	7.26638	5.05019	13.5739	15.6469	15.7846
VINBLASTINE	MK-5108	HT144	25.8148	17.4655	21.6401	6.12223	4.96501	-0.37663	4.63385	15.2755	15.9873	18.4578
VINBLASTINE	MK-5108	HCT116	25.8888	30.1748	28.0318	6.63479	4.45068	3.87982	4.58964	18.0863	20.8066	23.059
VINBLASTINE	MK-5108	ES2	11.5185	12.0166	11.7675	-0.219425	-1.10276	-9.11639	1.26156	5.02535	5.35685	8.39645
VINBLASTINE	MK-5108	EFM192B	16.6168	18.6569	17.6369	3.07403	1.04916	0.580531	6.39125	9.54075	11.3279	13.5888
VINBLASTINE	MK-5108	DLD1	7.4	7.7315	7.56575	4.74171	3.91986	3.00656	6.44932	5.70005	5.84775	6.6329
VINBLASTINE	MK-5108	COLO320DM	8.922	17.399	13.1605	3.80007	4.41998	3.56649	0.316793	10.1189	10.1189	11.6397
VINBLASTINE	MK-5108	A2780	36.4457	36.0028	36.2242	14.3135	11.8985	10.0921	11.7935	24.0956	29.332	30.1599
VINBLASTINE	MK-4827	ZR751	12.7144	6.2874	9.5009	-0.647614	-3.07613	-5.0031	-4.69695	-1.6289	0.3546	3.936
VINBLASTINE	MK-4827	VCAP	6.5243	8.5041	7.5142	4.13604	3.34371	0.306182	2.07115	3.2213	4.2743	5.36775
VINBLASTINE	MK-4827	UWB1289	23.4806	18.4972	20.9889	0.419978	-1.23679	-1.31429	-3.04864	6.4584	13.5075	13.7237
VINBLASTINE	MK-4827	SW837	3.7908	11.0732	7.432	-0.993486	-2.74504	-4.27148	2.47209	2.9719	4.4554	5.20195
VINBLASTINE	MK-4827	SW620	24.0149	32.4532	28.2341	5.14776	1.2755	3.49375	3.74469	14.1684	20.661	21.2012
VINBLASTINE	MK-4827	SKOV3	11.646	8.7092	10.1776	2.867	1.60552	-8.30402	4.27339	6.5397	6.5397	8.35865
VINBLASTINE	MK-4827	SKMES1	5.1371	8.94	7.03855	2.08107	1.00998	0.707486	3.74758	2.77065	3.78045	4.9046
VINBLASTINE	MK-4827	SKMEL30	12.31	10.5038	11.4069	3.90443	2.6886	1.72459	6.58915	6.0614	7.3276	8.73415
VINBLASTINE	MK-4827	RKO	14.6698	20.8692	17.7695	4.96594	3.93965	1.51829	2.6772	10.5638	13.9659	14.1667
VINBLASTINE	MK-4827	OV90	3.069	4.9318	4.0004	1.02674	-0.194286	-0.338141	-1.75829	0.1782	0.9672	2.0893
VINBLASTINE	MK-4827	OCUBM	23.4719	25.412	24.4419	7.39204	6.46364	-1.42888	5.55846	17.1094	20.7305	20.7757
VINBLASTINE	MK-4827	NCIH520	26.1613	22.549	24.3552	1.49365	-1.42535	-2.91563	7.8095	10.2971	14.9226	17.3261
VINBLASTINE	MK-4827	NCIH460	6.5569	8.1883	7.3726	5.82392	5.13251	4.19572	3.86079	3.626	3.626	5.4993
VINBLASTINE	MK-4827	NCIH23	16.9541	12.6911	14.8226	-0.708894	-2.25137	-3.26162	-3.69732	4.3429	7.0276	9.58275
VINBLASTINE	MK-4827	NCIH2122	28.407	18.9039	23.6555	6.899	6.24336	-2.99166	6.1357	14.9473	15.2932	19.3014
VINBLASTINE	MK-4827	NCIH1650	3.3751	6.1832	4.77915	-4.07728	-4.56585	-9.18941	-4.18423	-1.42125	-1.42125	1.67895
VINBLASTINE	MK-4827	MDAMB436	19.678	19.5002	19.5891	1.91112	1.42008	0.0798024	-2.21495	6.193	11.4201	12.8911
VINBLASTINE	MK-4827	LNCAP	12.2854	9.1787	10.732	-2.92498	-2.92196	-6.24014	-0.669369	-0.27845	3.52665	5.2268
VINBLASTINE	MK-4827	KPL1	16.4305	13.2021	14.8163	4.15739	1.40451	2.6266	4.04797	8.4795	10.8278	11.6479
VINBLASTINE	MK-4827	HT29	28.1959	18.877	23.5365	5.59777	5.17733	-5.52164	6.1917	13.8672	14.4072	18.7018
VINBLASTINE	MK-4827	HT144	17.6907	12.7293	15.21	2.81286	0.728205	-4.21446	-1.4146	8.3567	9.5572	11.7834
VINBLASTINE	MK-4827	HCT116	15.8897	22.772	19.3308	-0.701816	-3.01052	-4.46884	-2.2427	7.67275	12.1056	13.5018
VINBLASTINE	MK-4827	ES2	8.2813	8.7881	8.5347	-2.30101	-4.03721	-5.14056	-3.54698	-1.5704	2.124	3.48215
VINBLASTINE	MK-4827	EFM192B	2.5217	6.6578	4.58975	0.345379	-0.982399	-7.93664	0.970116	-1.71925	-1.71925	1.43525
VINBLASTINE	MK-4827	DLD1	1.2099	3.4502	2.33005	1.82844	1.09615	0.128741	2.02444	0.41245	0.61205	1.37125
VINBLASTINE	MK-4827	COLO320DM	4.611	6.3309	5.47095	4.60328	4.43119	4.5014	-1.32595	4.26695	4.26695	4.86895
VINBLASTINE	MK-4827	A375	28.1048	26.2009	27.1529	4.88688	1.95306	2.82481	1.54765	14.3814	20.0005	20.7671
VINBLASTINE	MK-4827	A2780	35.2704	37.4524	36.3614	15.3829	13.0958	11.4851	12.2957	22.0028	28.895	29.1821
VINBLASTINE	MK-4827	A2058	36.9685	32.787	34.8777	4.62835	1.0197	2.11126	1.87152	12.5461	21.7584	23.7119
VINBLASTINE	MK-2206	ZR751	23.9858	26.2943	25.1401	4.21978	1.10949	3.98999	3.75499	-0.56855	8.57775	12.2858
VINBLASTINE	MK-2206	VCAP	16.1987	13.7705	14.9846	2.3403	2.86097	-1.33815	1.24683	2.743	5.9829	8.8638
VINBLASTINE	MK-2206	UWB1289BRCA1	30.0585	20.6888	25.3736	8.73144	6.45871	1.05084	10.5527	17.2377	19.2495	21.3057
VINBLASTINE	MK-2206	UWB1289	19.4282	18.9411	19.1846	2.91395	1.43061	2.19454	-2.44052	8.73455	12.1355	13.9596
VINBLASTINE	MK-2206	T47D	28.2114	22.4702	25.3408	4.78586	5.05789	4.02076	3.4443	10.422	13.1316	17.8814
VINBLASTINE	MK-2206	SW837	6.1084	7.3261	6.71725	3.97016	3.74118	0.877516	-1.33661	-1.42135	0.06215	2.64795
VINBLASTINE	MK-2206	SW620	0	7.9725	3.98625	-4.14361	-6.88553	-22.5196	-0.821175	-4.42055	-3.58685	-0.21715
VINBLASTINE	MK-2206	SKOV3	15.3092	18.3598	16.8345	7.18688	5.93449	5.27101	4.94018	9.9275	13.1966	13.381
VINBLASTINE	MK-2206	SKMES1	12.4548	13.8159	13.1353	3.88094	4.47744	0.944083	10.6021	2.99925	6.25735	8.0673
VINBLASTINE	MK-2206	SKMEL30	3.4963	7.7753	5.6358	0.989992	0.0433651	-8.92288	1.79081	1.5565	1.5565	3.59615
VINBLASTINE	MK-2206	RKO	5.8566	7.9955	6.92605	2.97453	1.28917	0.418403	5.27478	0.21635	3.12245	3.5712
VINBLASTINE	MK-2206	OVCAR3	33.5096	27.6087	30.5591	2.23865	0.849092	-0.00441195	0.76296	7.31685	15.9184	18.938
VINBLASTINE	MK-2206	OV90	13.1881	9.7462	11.4672	3.18713	-0.0618484	1.88633	10.3707	3.10605	6.13925	7.2866
VINBLASTINE	MK-2206	OCUBM	30.5666	26.577	28.5718	4.11793	3.36186	2.31009	3.15456	8.3114	12.0228	18.4416
VINBLASTINE	MK-2206	NCIH520	36.8959	36.6485	36.7722	5.9212	2.24874	4.41879	2.86985	7.1267	16.5593	21.9494
VINBLASTINE	MK-2206	NCIH460	9.8982	6.6768	8.2875	4.15086	2.94347	2.40051	5.36309	3.3305	4.5409	5.809
VINBLASTINE	MK-2206	NCIH23	22.9777	17.1019	20.0398	2.55418	0.705712	-7.48317	-1.76408	9.7497	12.2448	14.8948
VINBLASTINE	MK-2206	NCIH2122	9.6596	11.7484	10.704	-1.66689	-2.79741	-2.97558	-4.92564	-0.9068	2.3417	4.8986
VINBLASTINE	MK-2206	NCIH1650	8.6526	8.0341	8.34335	-0.194933	-2.44369	-5.72101	-5.86208	-1.20575	2.14295	3.5688
VINBLASTINE	MK-2206	MDAMB436	8.7294	10.1933	9.46135	0.358765	-1.03052	-0.940832	-2.87899	2.17905	4.23425	5.8202
VINBLASTINE	MK-2206	LOVO	31.8974	34.1082	33.0028	2.2471	-0.9471	0.811555	-1.57674	-1.5544	11.3896	15.7242
VINBLASTINE	MK-2206	LNCAP	29.0636	29.1242	29.0939	2.09498	2.1517	0.324891	0.500864	7.7944	11.5995	18.4442
VINBLASTINE	MK-2206	KPL1	24.1506	23.1399	23.6453	5.94773	6.05112	4.8604	0.581474	9.08755	11.4359	16.3664
VINBLASTINE	MK-2206	HCT116	0.572	7.1698	3.8709	-5.36691	-5.64342	-16.5852	-1.96417	-3.3543	-3.3543	0.2583
VINBLASTINE	MK-2206	ES2	1.1992	7.0285	4.11385	-4.61294	-5.07496	-13.3152	-0.385101	-2.32875	-2.29685	0.89255
VINBLASTINE	MK-2206	EFM192B	28.5037	25.0448	26.7742	1.62507	-0.175496	-0.018695	-0.997424	3.92995	10.2389	15.3521
VINBLASTINE	MK-2206	DLD1	3.9263	8.6433	6.2848	6.29021	5.03501	4.70584	7.28333	3.9541	4.5668	5.11945
VINBLASTINE	MK-2206	COLO320DM	11.8821	7.0418	9.46195	5.54763	5.21199	5.24702	19.5763	3.56055	3.56055	6.51125
VINBLASTINE	MK-2206	A427	4.4967	11.7107	8.1037	-5.45981	-7.12942	-9.24379	-0.461506	-7.0087	-3.2732	0.5475
VINBLASTINE	MK-2206	A2058	18.4947	16.4929	17.4938	1.6772	-0.209601	-9.04231	3.56945	6.2782	8.2816	11.886
VINBLASTINE	LAPATINIB	ZR751	10.1253	11.1881	10.6567	1.71675	-3.90054	1.33566	0.25938	-7.2148	1.5104	1.72095
VINBLASTINE	LAPATINIB	VCAP	8.0633	9.1675	8.6154	4.56395	4.1151	1.64692	6.21197	5.3419	5.3755	6.97865
VINBLASTINE	LAPATINIB	UWB1289BRCA1	30.747	23.6292	27.1881	7.86784	4.19774	6.27653	7.2205	15.8547	21.064	21.5214
VINBLASTINE	LAPATINIB	UWB1289	25.4649	23.3292	24.3971	3.42051	1.37735	1.33323	3.36856	12.0954	17.348	18.2462
VINBLASTINE	LAPATINIB	UACC62	26.7159	16.9784	21.8471	4.55466	2.85576	-8.07856	9.23275	14.9231	15.1212	18.3851
VINBLASTINE	LAPATINIB	T47D	15.2965	8.8561	12.0763	0.747623	-2.60502	-0.263255	11.7111	5.0959	7.8055	8.5861
VINBLASTINE	LAPATINIB	SW837	19.7337	17.5689	18.6513	9.14169	9.91593	6.35596	19.5704	9.9188	11.4023	14.285
VINBLASTINE	LAPATINIB	SW620	11.6123	11.8324	11.7223	-4.92298	-3.84708	-35.5354	2.72383	4.14925	4.14925	7.9358
VINBLASTINE	LAPATINIB	SKOV3	15.6442	13.8614	14.7528	4.24127	1.29501	2.61466	9.78804	5.2212	8.8591	9.987
VINBLASTINE	LAPATINIB	SKMES1	25.4907	23.5545	24.5226	4.15059	4.52622	0.90646	3.45792	7.0885	10.3466	15.8056
VINBLASTINE	LAPATINIB	SKMEL30	10.0011	10.6832	10.3422	1.59666	0.660286	-12.692	3.52812	5.36875	6.26285	7.85545
VINBLASTINE	LAPATINIB	RKO	9.3538	10.5007	9.92725	-1.15591	-2.15111	-3.39406	6.06551	4.67405	6.12365	7.30065
VINBLASTINE	LAPATINIB	OV90	4.7269	5.3049	5.0159	1.13323	-0.253562	0.305248	0.312794	1.5761	1.9827	3.296
VINBLASTINE	LAPATINIB	OCUBM	32.0427	30.6404	31.3416	5.57708	6.075	4.2256	4.43059	10.17	13.8815	20.7558
VINBLASTINE	LAPATINIB	NCIH460	9.2348	9.9301	9.58245	4.64259	4.23285	3.3931	5.34968	5.83585	5.83585	7.70915
VINBLASTINE	LAPATINIB	NCIH23	23.8192	15.8862	19.8527	4.39186	3.13239	2.63675	1.84835	10.8038	12.0577	15.3282
VINBLASTINE	LAPATINIB	NCIH2122	18.2382	18.9241	18.5812	0.339708	-1.0675	-1.06188	0.995029	7.10865	10.2189	12.8449
VINBLASTINE	LAPATINIB	NCIH1650	16.7713	16.969	16.8702	1.24609	-1.72957	-0.686234	4.06796	2.22365	8.42405	9.5469
VINBLASTINE	LAPATINIB	MSTO	13.1471	6.9692	10.0581	6.90947	5.73063	4.01236	4.16601	5.29455	7.29775	7.67635
VINBLASTINE	LAPATINIB	MDAMB436	9.4501	10.0119	9.731	-0.326975	-0.922494	-18.5678	3.7529	4.4337	4.5039	7.08235
VINBLASTINE	LAPATINIB	LOVO	19.1605	27.0798	23.1201	#N/A	#N/A	#N/A	1.11867	-4.01435	8.92965	9.5529
VINBLASTINE	LAPATINIB	LNCAP	6.5461	8.6795	7.6128	1.30617	0.176339	-1.89739	1.00236	0.9906	3.8077	4.3017
VINBLASTINE	LAPATINIB	KPL1	11.965	10.8456	11.4053	4.62673	3.13053	3.31934	1.29966	7.2416	9.057	9.32345
VINBLASTINE	LAPATINIB	HCT116	11.004	11.6399	11.322	-2.51138	-4.22941	-11.1679	1.72251	4.09675	4.09675	7.70935
VINBLASTINE	LAPATINIB	ES2	9.112	10.5978	9.8549	-1.2841	-1.80838	-9.99088	0.854358	3.3545	3.4442	6.6047
VINBLASTINE	LAPATINIB	EFM192B	28.2015	26.1019	27.1517	3.62437	1.82015	1.12115	0.491169	5.6963	12.0053	16.424
VINBLASTINE	LAPATINIB	DLD1	12.211	13.2975	12.7542	9.61924	7.90315	7.99716	13.7297	9.43335	11.0362	11.0938
VINBLASTINE	LAPATINIB	COLO320DM	5.9161	4.8441	5.3801	6.17486	5.99821	6.09156	8.53181	3.7386	3.7386	4.55935
VINBLASTINE	L778123	ZR751	19.9505	18.7635	19.357	7.04191	-1.87109	6.5968	10.7269	3.8153	10.2107	11.5861
VINBLASTINE	L778123	UWB1289BRCA1	27.1279	23.9598	25.5438	13.1858	8.82487	4.39487	16.2313	16.984	19.4198	21.2639
VINBLASTINE	L778123	UWB1289	35.6319	27.6424	31.6371	10.7292	9.48487	9.05962	7.52735	18.7325	24.588	25.1848
VINBLASTINE	L778123	UACC62	26.8966	25.7315	26.3141	6.75046	2.94035	-0.761508	9.13727	17.9876	19.5882	22.1508
VINBLASTINE	L778123	SW837	27.6642	18.5589	23.1116	7.8151	7.61775	4.54231	5.37277	20.2854	21.6281	21.6985
VINBLASTINE	L778123	SKOV3	27.1907	18.8318	23.0113	10.4836	9.39562	8.38873	8.86929	18.83	19.3734	20.9206
VINBLASTINE	L778123	SKMES1	33.2512	27.0727	30.1619	12.2695	12.9019	8.93903	12.6196	23.7379	26.9038	26.9499
VINBLASTINE	L778123	SKMEL30	35.7508	31.4663	33.6086	11.2167	9.62209	7.95925	9.23451	25.0416	29.1209	29.3251
VINBLASTINE	L778123	RPMI7951	37.8046	28.559	33.1818	16.5128	13.6426	12.0728	13.2712	23.1657	26.136	28.1738
VINBLASTINE	L778123	PA1	31.048	32.6529	31.8505	8.04368	7.54324	4.07531	6.74108	11.5724	16.8738	21.7114
VINBLASTINE	L778123	OV90	24.6997	17.4682	21.084	10.5527	8.66068	9.02036	13.9031	16.9032	18.0508	18.9936
VINBLASTINE	L778123	OCUBM	29.1554	27.0037	28.0795	12.9943	10.4995	12.5411	14.5795	18.7653	22.4767	23.4224
VINBLASTINE	L778123	NCIH460	30.6863	23.538	27.1121	9.96938	8.27107	7.40653	16.8853	22.0857	23.3655	24.5989
VINBLASTINE	L778123	NCIH2122	32.5217	33.4793	33.0005	9.03145	8.98123	6.39981	7.11619	15.8964	24.2587	24.4485
VINBLASTINE	L778123	NCIH1650	25.1288	16.2658	20.6973	5.80121	2.22475	0.250503	23.7513	12.7012	14.4969	16.6992
VINBLASTINE	L778123	MDAMB436	29.4483	19.7873	24.6178	8.34872	5.37631	6.20538	17.1911	16.066	19.3907	20.3419
VINBLASTINE	L778123	LOVO	35.1478	34.2583	34.703	3.81451	0.968633	2.12176	#N/A	8.36065	21.3046	21.5318
VINBLASTINE	L778123	LNCAP	2.5554	0.543	1.5492	-20.6358	-23.1169	-22.7951	-11.3311	-12.9238	-9.1187	-5.6873
VINBLASTINE	L778123	KPL1	24.5532	23.149	23.8511	#N/A	#N/A	#N/A	2.49352	7.569	9.9173	15.7101
VINBLASTINE	L778123	HT29	35.2913	30.6432	32.9672	18.8348	14.8818	14.2892	24.7535	17.7667	23.8379	25.367
VINBLASTINE	L778123	HT144	29.8235	21.1344	25.4789	13.359	10.0486	10.1146	17.7814	16.3136	19.8261	20.8963
VINBLASTINE	L778123	ES2	25.0297	22.7838	23.9067	5.9059	4.26393	3.27357	5.22272	15.4251	17.496	19.6659
VINBLASTINE	L778123	COLO320DM	22.6133	18.6996	20.6564	8.6469	13.3132	8.5068	5.45313	14.5219	14.5219	17.5892
VINBLASTINE	L778123	CAOV3	26.5195	28.1148	27.3171	4.38347	0.758358	1.08541	10.785	11.4273	15.8625	19.3722
VINBLASTINE	L778123	A427	19.494	25.2341	22.364	5.81447	4.6855	2.1122	4.02469	6.98505	10.9871	14.6745
VINBLASTINE	L778123	A375	30.9253	27.9385	29.4319	15.2108	9.36741	11.5532	20.6618	17.8892	22.2795	23.6606
VINBLASTINE	L778123	A2780	41.3975	38.2548	39.8261	21.0984	19.4117	16.8653	18.3987	25.3244	32.2167	32.5753
VINBLASTINE	L778123	A2058	43.6472	35.0619	39.3546	20.5443	18.08	7.70088	22.2431	28.1622	30.1424	33.7584
VINBLASTINE	ERLOTINIB	ZR751	12.3008	18.12	15.2104	6.24168	7.49153	6.10638	14.0688	6.0641	6.0641	10.6372
VINBLASTINE	ERLOTINIB	UWB1289BRCA1	35.9585	29.405	32.6818	9.76496	6.27468	8.332	5.97462	13.6468	19.7709	23.1643
VINBLASTINE	ERLOTINIB	UWB1289	38.4504	30.2655	34.358	7.8222	5.94733	5.85726	6.45654	14.7609	21.81	24.5594
VINBLASTINE	ERLOTINIB	UACC62	33.1092	26.9141	30.0117	10.0342	6.13905	8.69292	10.5167	19.3204	23.2858	24.666
VINBLASTINE	ERLOTINIB	SW837	28.245	23.4487	25.8468	11.9195	11.6	10.7487	25.6131	16.6902	18.1737	21.2686
VINBLASTINE	ERLOTINIB	SKOV3	31.9074	25.7307	28.819	9.09973	7.20761	7.4212	7.96779	19.1578	22.7957	23.9884
VINBLASTINE	ERLOTINIB	SKMES1	38.6076	33.583	36.0953	7.00349	7.37643	5.41862	5.82956	15.911	19.1691	26.0031
VINBLASTINE	ERLOTINIB	OV90	16.2943	9.6413	12.9678	7.59766	6.72738	6.71801	6.35014	9.6402	9.9346	11.304
VINBLASTINE	ERLOTINIB	NCIH2122	45.42	35.6362	40.5281	8.18566	6.79114	5.63806	7.77775	24.309	32.1658	32.4186
VINBLASTINE	ERLOTINIB	NCIH1650	27.4794	23.3588	25.4191	4.08085	1.604	3.29307	-2.89202	4.5297	10.7301	14.9744
VINBLASTINE	ERLOTINIB	MSTO	38.5953	38.8262	38.7108	25.9137	25.707	24.5956	24.2405	25.0041	27.7645	31.8574
VINBLASTINE	ERLOTINIB	LOVO	34.3205	36.4437	35.3821	5.64406	2.36285	4.13147	1.59026	3.8069	16.7509	19.5945
VINBLASTINE	ERLOTINIB	KPL1	21.8364	18.3478	20.0921	9.77774	8.60553	8.26126	11.9021	16.6064	17.7438	18.3493
VINBLASTINE	ERLOTINIB	HT144	28.7985	20.7581	24.7783	9.42787	7.70023	8.15212	8.9305	16.4575	19.1255	20.6179
VINBLASTINE	ERLOTINIB	ES2	27.9037	18.6196	23.2616	4.10973	2.71314	2.00515	4.41358	13.9418	16.8509	18.6017
VINBLASTINE	ERLOTINIB	EFM192B	23.5209	18.1727	20.8468	6.52425	4.7242	1.5133	7.69271	11.5434	14.5378	16.1951
VINBLASTINE	ERLOTINIB	DLD1	20.7249	22.2253	21.4751	8.61626	7.14861	7.2987	8.98299	14.2014	15.9194	17.8383
VINBLASTINE	ERLOTINIB	COLO320DM	12.4384	19.2862	15.8623	6.03384	6.06163	5.8493	8.14577	11.0654	11.0654	13.4639
VINBLASTINE	ERLOTINIB	CAOV3	24.6165	29.5943	27.1054	8.45903	6.63035	4.91418	12.9336	8.8012	15.6508	17.9533
VINBLASTINE	DINACICLIB	ZR751	12.9445	20.9144	16.9294	-0.25219	-1.49544	-1.17565	4.68047	2.79775	7.78315	9.8636
VINBLASTINE	DINACICLIB	UWB1289BRCA1	33.8401	37.1969	35.5185	10.5823	6.90418	8.85168	8.86348	22.7456	28.8697	29.1321
VINBLASTINE	DINACICLIB	UACC62	33.3166	29.0582	31.1874	5.79954	2.15991	3.77898	5.72779	18.1916	24.4615	24.6895
VINBLASTINE	DINACICLIB	T47D	15.2058	14.1741	14.6899	-0.405728	-2.1697	-1.90508	-0.532735	8.47005	11.1796	11.58
VINBLASTINE	DINACICLIB	SW837	8.0424	14.357	11.1997	2.04968	0.883532	-0.301763	1.21199	5.0787	6.5622	8.1392
VINBLASTINE	DINACICLIB	SKOV3	9.6633	9.1508	9.40705	2.18363	0.725563	-0.492827	1.09146	2.36355	5.76915	5.8853
VINBLASTINE	DINACICLIB	SKMES1	10.2206	15.076	12.6483	1.12682	-0.0215674	-2.46953	1.16893	4.9875	8.2456	8.8179
VINBLASTINE	DINACICLIB	SKMEL30	25.9863	33.8486	29.9174	7.14258	5.46902	4.62188	7.20387	18.4637	22.5431	24.1906
VINBLASTINE	DINACICLIB	RPMI7951	38.5937	40.6246	39.6091	6.39682	4.39277	3.76143	4.71066	23.5065	30.5523	31.5578
VINBLASTINE	DINACICLIB	RKO	21.7118	29.785	25.7484	4.79128	3.56837	2.0273	4.21879	15.3024	19.106	20.5254
VINBLASTINE	DINACICLIB	OVCAR3	25.467	30.0663	27.7666	0.625118	-1.37882	-2.39673	-0.363869	12.7147	19.1651	20.2406
VINBLASTINE	DINACICLIB	NCIH520	33.0724	37.8745	35.4734	-0.19912	-1.98635	-2.60162	-0.388196	16.2926	25.7252	25.883
VINBLASTINE	DINACICLIB	NCIH460	10.0672	10.3839	10.2256	3.81598	2.45263	0.946823	2.8277	3.10145	6.47895	6.6635
VINBLASTINE	DINACICLIB	NCIH2122	27.62	37.1737	32.3969	1.22427	0.137566	-1.81738	0.329967	15.0126	23.3749	23.7047
VINBLASTINE	DINACICLIB	NCIH1650	14.9626	22.9294	18.946	-1.32689	-2.98808	-3.81328	-2.63569	7.8787	12.7456	13.4124
VINBLASTINE	DINACICLIB	MSTO	12.3883	20.4354	16.4119	6.17232	5.15816	3.44276	5.35686	9.33565	12.0961	12.8738
VINBLASTINE	DINACICLIB	HT29	33.7893	37.2609	35.5251	3.08704	0.744608	0.688939	1.67168	17.4079	26.3958	26.4665
VINBLASTINE	DINACICLIB	HT144	27.2314	27.1754	27.2034	3.27104	1.52067	1.34302	3.58873	14.8901	20.5429	21.0468
VINBLASTINE	DINACICLIB	DLD1	13.5553	20.7134	17.1344	2.35631	1.05102	0.531126	0.224129	9.92665	11.6447	13.5305
VINBLASTINE	DINACICLIB	A375	37.9396	38.3803	38.1599	6.36279	4.4267	3.89245	6.38145	23.7977	30.9501	30.9788
VINBLASTINE	DINACICLIB	A2780	42.4906	46.261	44.3758	13.5472	10.8281	10.9811	11.9944	29.5296	36.4218	36.9527
VINBLASTINE	DINACICLIB	A2058	35.1186	33.6537	34.3862	3.84094	1.65132	1.1324	2.26271	17.9578	25.174	26.172
VINBLASTINE	DASATINIB	ZR751	0	8.2237	4.11185	-5.40755	-8.53522	-11.0106	-4.49429	-7.61575	-5.03445	-1.75195
VINBLASTINE	DASATINIB	VCAP	0.4426	7.5834	4.013	3.29866	2.96641	-18.2197	3.07506	0.7731	0.7731	2.39305
VINBLASTINE	DASATINIB	UWB1289BRCA1	39.4352	36.6185	38.0268	3.60738	2.11533	2.21222	7.32362	8.96165	15.0857	23.4942
VINBLASTINE	DASATINIB	UWB1289	38.1704	35.5984	36.8844	3.11997	2.25987	1.75053	0.936412	4.7121	11.7612	20.7982
VINBLASTINE	DASATINIB	T47D	17.4029	8.5032	12.953	0.764225	-0.488138	-0.180771	14.408	4.73415	7.44375	8.8436
VINBLASTINE	DASATINIB	SW837	22.072	23.1819	22.627	6.34161	7.37326	5.39238	5.72204	7.64185	9.12535	15.1344
VINBLASTINE	DASATINIB	SW620	4.5143	7.8315	6.1729	-1.55363	-3.85021	-9.39987	2.83268	-1.4002	-1.4002	2.38635
VINBLASTINE	DASATINIB	SKOV3	33.057	31.2494	32.1532	4.0882	5.25194	3.54127	1.23264	4.6513	8.2892	18.4022
VINBLASTINE	DASATINIB	SKMES1	21.6678	19.1898	20.4288	2.20717	1.62665	0.552619	1.62825	3.4569	6.715	11.9429
VINBLASTINE	DASATINIB	SKMEL30	0.4221	4.5331	2.4776	-10.8394	-11.8873	-12.3953	-4.63952	-1.6017	-1.6017	0.43795
VINBLASTINE	DASATINIB	RPMI7951	41.1977	35.1262	38.1619	8.1441	5.79538	4.5815	4.89137	9.55355	16.5993	23.8577
VINBLASTINE	DASATINIB	RKO	4.786	8.9245	6.85525	0.936677	-0.333297	-1.27397	3.36006	2.06665	3.05165	4.46095
VINBLASTINE	DASATINIB	PA1	34.8313	39.7282	37.2797	3.66245	4.0619	0.595135	2.47113	-1.12825	13.8484	18.0757
VINBLASTINE	DASATINIB	OVCAR3	33.2246	31.84	32.5323	0.726421	0.687117	-1.81232	-2.02576	3.1168	11.7184	17.8245
VINBLASTINE	DASATINIB	OV90	12.6811	12.017	12.3491	4.32419	2.78357	3.19935	1.28839	1.67005	4.70325	7.00955
VINBLASTINE	DASATINIB	OCUBM	9.9587	9.9656	9.96215	6.19344	4.92663	-2.01875	9.0417	4.89845	6.25075	7.4303
VINBLASTINE	DASATINIB	NCIH520	34.1261	34.42	34.273	6.39752	2.65841	3.23916	2.06342	-0.17515	9.25745	17.0489
VINBLASTINE	DASATINIB	NCIH460	3.1123	7.8604	5.48635	3.02449	2.13982	-7.81355	3.22541	1.73975	1.73975	3.61305
VINBLASTINE	DASATINIB	NCIH23	23.3891	18.7717	21.0804	2.49211	1.5911	-7.69848	-2.05333	5.9334	13.2854	13.5069
VINBLASTINE	DASATINIB	NCIH2122	1.1626	5.7079	3.43525	-17.9914	-18.0074	#N/A	-2.21688	-4.92705	-4.92705	-0.7459
VINBLASTINE	DASATINIB	NCIH1650	28.6133	33.5807	31.097	4.22653	2.87229	3.78354	5.97582	1.0677	7.2681	16.0824
VINBLASTINE	DASATINIB	MSTO	42.5451	38.7124	40.6287	22.3976	23.6075	20.3075	22.6232	20.5489	23.3093	30.5888
VINBLASTINE	DASATINIB	MDAMB436	9.4442	8.5003	8.97225	1.29069	-0.961966	-1.34429	2.44491	1.01535	3.74515	4.9938
VINBLASTINE	DASATINIB	LOVO	31.8757	34.1898	33.0328	4.45713	1.29884	3.46023	0.179897	-1.45825	11.4857	15.7873
VINBLASTINE	DASATINIB	LNCAP	6.7149	7.3367	7.0258	-0.0253874	0.366908	-2.49197	5.41343	-3.3107	0.4944	1.85755
VINBLASTINE	DASATINIB	KPL1	8.4748	8.7581	8.61645	3.82665	2.38143	2.53965	1.14119	5.23275	6.26815	6.9246
VINBLASTINE	DASATINIB	HT29	30.8327	26.7182	28.7754	7.37399	2.92746	3.4836	2.50528	6.38625	15.5155	17.5808
VINBLASTINE	DASATINIB	HT144	17.6895	10.667	14.1782	-1.7736	-0.38012	-21.4144	5.47545	8.52545	8.52545	11.3518
VINBLASTINE	DASATINIB	HCT116	0.7086	5.6672	3.1879	-9.52528	-9.42716	-28.9142	-0.926561	-4.0373	-4.0373	-0.4247
VINBLASTINE	DASATINIB	ES2	3.5182	7.7064	5.6123	-2.73607	-3.49296	-11.3118	-2.26973	-1.2626	-0.7984	2.17485
VINBLASTINE	DASATINIB	EFM192B	6.5846	8.0452	7.3149	0.338216	-2.04749	-7.3739	2.1408	-0.8683	1.0059	3.2233
VINBLASTINE	DASATINIB	DLD1	13.4877	20.5658	17.0267	8.42228	6.24312	7.37378	8.14135	10.0863	11.8043	13.5565
VINBLASTINE	DASATINIB	COLO320DM	0	0.0645	0.03225	-11.0336	-11.1831	-11.2079	-4.14234	0.03225	0.03225	0.03225
VINBLASTINE	DASATINIB	CAOV3	25.7214	32.0586	28.89	4.48909	2.36387	1.24132	0.299429	-1.1587	10.2959	13.8657
VINBLASTINE	DASATINIB	A427	20.043	26.0925	23.0678	2.51874	0.777623	-0.980277	-3.34493	-5.12635	6.25055	8.9707
VINBLASTINE	DASATINIB	A2780	38.6531	33.5067	36.0799	17.4832	16.0473	15.4656	24.0565	22.1469	29.0391	29.1134
VINBLASTINE	BORTEZOMIB	ZR751	9.2323	11.1801	10.2062	-1.71874	-3.0934	-2.24702	3.12317	-4.3737	1.0599	2.91625
VINBLASTINE	BORTEZOMIB	UWB1289BRCA1	37.5242	43.8621	40.6932	13.2145	9.54713	11.2574	12.3889	25.1996	31.3237	32.9464
VINBLASTINE	BORTEZOMIB	UACC62	31.668	38.9527	35.3103	6.33125	1.05535	4.57714	6.13603	19.6414	26.3672	27.4759
VINBLASTINE	BORTEZOMIB	T47D	11.6147	15.3768	13.4957	-2.3414	-3.63761	-6.71171	-1.81152	2.09105	4.80065	7.7934
VINBLASTINE	BORTEZOMIB	SKOV3	24.2636	30.7248	27.4942	6.30824	4.50285	4.17796	5.89356	15.7271	19.365	21.6106
VINBLASTINE	BORTEZOMIB	PA1	24.8177	24.7488	24.7832	-0.563049	-1.31347	-2.99151	-0.398663	-7.16565	7.81105	8.8088
VINBLASTINE	BORTEZOMIB	NCIH460	13.7704	15.5407	14.6555	-1.5332	-2.5607	-3.73681	-1.17396	2.74915	6.49575	8.70235
VINBLASTINE	BORTEZOMIB	NCIH2122	35.4814	36.4377	35.9596	4.5979	3.2886	1.78967	3.37553	18.6798	27.042	27.3196
VINBLASTINE	BORTEZOMIB	NCIH1650	32.5167	27.3142	29.9154	-2.74896	-4.39142	-4.02532	-4.11143	4.74035	10.9408	17.3279
VINBLASTINE	BORTEZOMIB	MSTO	6.4114	4.8808	5.6461	-6.99348	-8.19038	-9.00906	-3.99769	-6.5369	-3.7765	-0.4454
VINBLASTINE	BORTEZOMIB	LNCAP	7.576	8.7569	8.16645	-19.4574	-20.463	-21.5419	-11.5731	-5.00755	-1.20245	1.57945
VINBLASTINE	BORTEZOMIB	KPL1	21.8246	26.8793	24.352	4.03082	2.57223	2.78745	0.453302	15.7209	18.0692	20.0364
VINBLASTINE	BORTEZOMIB	HT144	30.6385	37.7503	34.1944	8.63861	5.10194	6.79398	8.79871	20.0087	25.6615	27.1016
VINBLASTINE	BORTEZOMIB	CAOV3	27.8685	23.6509	25.7597	2.10003	0.974921	-0.486888	1.387	-1.9646	9.49	11.8976
VINBLASTINE	BORTEZOMIB	A375	36.3949	39.6352	38.0151	5.35986	3.84792	3.38396	5.91112	21.1901	28.3425	29.6026
VINBLASTINE	BORTEZOMIB	A2058	41.5849	43.9025	42.7437	7.99053	6.54632	5.7625	7.58804	23.5564	32.7686	33.1501
VINBLASTINE	BEZ-235	ZR751	25.5548	22.008	23.7814	4.87449	1.45769	3.19847	0.489571	0.4643	9.6106	12.1228
VINBLASTINE	BEZ-235	UWB1289BRCA1	33.5875	33.4538	33.5207	11.7353	7.88926	10.2995	9.43516	18.98	25.1041	26.2503
VINBLASTINE	BEZ-235	UWB1289	32.1128	26.8915	29.5022	6.69363	4.49888	4.87777	3.91854	12.6947	19.7437	21.0984
VINBLASTINE	BEZ-235	UACC62	34.4524	33.772	34.1122	11.5047	6.09084	10.229	14.0416	19.1294	25.8553	26.6208
VINBLASTINE	BEZ-235	T47D	21.3567	17.7792	19.5679	6.08112	4.97292	4.52293	3.77269	6.71435	9.42395	13.1411
VINBLASTINE	BEZ-235	SW620	27.0726	33.2804	30.1765	8.55095	4.51448	6.67657	5.41776	14.6435	22.2166	22.41
VINBLASTINE	BEZ-235	SKOV3	33.9505	28.7804	31.3654	9.0391	7.7194	7.28265	7.29114	15.5788	19.2167	23.4721
VINBLASTINE	BEZ-235	SKMEL30	25.682	32.2854	28.9837	9.83997	7.93371	7.91854	9.48705	18.7683	22.8476	23.876
VINBLASTINE	BEZ-235	RPMI7951	39.045	31.6706	35.3578	10.1489	7.00629	8.10949	6.51211	15.6411	22.6869	25.4994
VINBLASTINE	BEZ-235	RKO	28.0724	25.4379	26.7552	8.2157	8.06884	5.50143	6.98413	12.0666	15.8702	19.4108
VINBLASTINE	BEZ-235	PA1	24.1767	30.2207	27.1987	2.58673	1.61589	-0.824545	1.61764	-0.062	12.222	13.5684
VINBLASTINE	BEZ-235	OV90	26.1013	22.3907	24.246	5.21702	4.20118	3.73729	3.97025	9.6299	12.6631	16.938
VINBLASTINE	BEZ-235	OCUBM	36.5656	31.5543	34.06	8.90149	8.10203	7.11706	8.25085	15.0945	18.8058	24.5772
VINBLASTINE	BEZ-235	NCIH520	38.4754	33.3519	35.9137	8.13135	4.94541	6.39168	4.80534	11.8201	21.2527	23.8669
VINBLASTINE	BEZ-235	NCIH460	17.9608	25.4203	21.6906	5.92165	4.8682	3.70561	6.82372	12.7589	16.5055	17.2247
VINBLASTINE	BEZ-235	NCIH23	31.315	35.0794	33.1972	8.56576	7.00486	6.18478	7.21082	17.3501	25.1451	25.2737
VINBLASTINE	BEZ-235	NCIH2122	30.7494	37.9006	34.325	6.84979	5.37457	4.27394	5.43819	18.0407	25.9627	26.1829
VINBLASTINE	BEZ-235	NCIH1650	18.8147	16.0728	17.4438	1.614	-1.47829	-0.148202	-5.64281	1.93855	8.13895	9.69115
VINBLASTINE	BEZ-235	MSTO	18.3952	8.4259	13.4106	-1.35406	-2.60738	-4.81715	-1.60559	-1.18775	1.57265	6.1114
VINBLASTINE	BEZ-235	MDAMB436	24.6746	24.5814	24.628	5.54764	4.69749	3.81724	3.04624	8.9543	14.1814	16.7912
VINBLASTINE	BEZ-235	LOVO	34.5305	35.9897	35.2601	3.52898	0.206038	1.78393	-0.11105	1.9761	14.9201	18.6181
VINBLASTINE	BEZ-235	LNCAP	32.2712	29.9146	31.0929	5.79105	5.08639	3.73306	4.7823	12.4043	16.2094	21.7486
VINBLASTINE	BEZ-235	KPL1	31.1189	28.3678	29.7433	5.78211	5.47726	4.50841	0.201961	13.2612	15.6095	21.5023
VINBLASTINE	BEZ-235	HT29	34.5225	28.0573	31.2899	10.1065	5.89313	7.00322	6.69867	13.1208	22.1606	22.2054
VINBLASTINE	BEZ-235	HT144	31.526	33.0349	32.2805	12.751	8.97352	11.5143	22.3613	19.7927	25.4455	26.0366
VINBLASTINE	BEZ-235	HCT116	16.1649	18.8938	17.5294	2.84651	0.75396	0.299724	0.0429814	6.89295	10.3041	12.2111
VINBLASTINE	BEZ-235	EFM192B	26.2393	22.5572	24.3983	3.93593	1.43846	1.81861	0.650009	5.49755	11.8066	14.9479
VINBLASTINE	BEZ-235	DLD1	24.4984	21.4408	22.9696	5.74571	5.20499	4.27852	4.31643	8.774	10.492	15.8718
VINBLASTINE	BEZ-235	COLO320DM	21.0377	30.1195	25.5786	10.2453	11.4651	#N/A	29.0324	19.3844	19.3844	22.4815
VINBLASTINE	BEZ-235	CAOV3	18.8642	25.9302	22.3972	2.9733	0.0232259	1.19303	-0.303951	1.2092	10.9426	11.8032
VINBLASTINE	BEZ-235	A427	17.9579	20.6302	19.294	1.8285	-0.783306	-1.73342	0.121396	-1.28225	7.91715	9.0059
VINBLASTINE	BEZ-235	A375	39.6587	37.9372	38.798	14.9156	10.8351	13.195	11.7386	23.2445	30.3969	31.0212
VINBLASTINE	BEZ-235	A2780	43.95	39.3524	41.6512	12.1356	9.93475	9.68824	10.0606	19.1373	26.0295	30.3943
VINBLASTINE	BEZ-235	A2058	37.8342	30.0261	33.9301	8.23604	4.91311	6.18604	4.07813	10.6792	19.8914	22.3047
VINBLASTINE	AZD1775	ZR751	7.4229	9.1302	8.27655	2.25122	-4.20452	0.791897	-2.40439	-4.71965	-0.86975	1.77845
VINBLASTINE	AZD1775	VCAP	11.5646	11.9228	11.7437	3.83153	2.54112	0.14519	4.32011	5.769	8.5038	8.75635
VINBLASTINE	AZD1775	UWB1289BRCA1	33.2283	33.8713	33.5498	16.1708	12.7528	14.4741	20.5924	18.8541	24.9782	26.2019
VINBLASTINE	AZD1775	UWB1289	36.8395	32.5984	34.7189	3.58333	2.29152	1.39559	1.57595	15.3849	22.4339	25.0519
VINBLASTINE	AZD1775	UACC62	31.3817	26.5482	28.965	9.32827	4.90233	6.48279	5.57833	19.6655	22.2391	24.3152
VINBLASTINE	AZD1775	T47D	19.254	12.7801	16.0171	2.99593	1.50106	1.64765	8.62737	12.8636	13.3075	14.4403
VINBLASTINE	AZD1775	SW837	13.7308	20.9868	17.3588	7.79587	6.40515	5.52951	4.75833	13.3426	14.8261	15.3507
VINBLASTINE	AZD1775	SW620	21.734	26.2767	24.0053	1.99407	-1.21262	-1.06777	1.03677	4.13535	11.7084	14.0703
VINBLASTINE	AZD1775	SKOV3	23.5457	24.3025	23.9241	8.99551	7.32716	6.11629	7.85668	17.8456	20.2862	20.8849
VINBLASTINE	AZD1775	SKMEL30	14.8047	21.1144	17.9596	3.96307	2.13419	0.978735	4.23283	11.1625	13.8803	14.561
VINBLASTINE	AZD1775	RPMI7951	36.6023	30.9286	33.7655	11.1107	8.55022	7.21031	9.10737	24.1213	26.7197	28.9434
VINBLASTINE	AZD1775	RKO	19.1942	17.3301	18.2621	7.69119	6.58888	3.76507	7.14832	12.5576	14.4585	15.4099
VINBLASTINE	AZD1775	OVCAR3	33.0769	33.1377	33.1073	3.88442	1.84557	0.32561	1.5842	19.0267	24.5057	26.067
VINBLASTINE	AZD1775	OV90	6.5339	7.5212	7.02755	1.73079	-0.219779	-0.394914	3.46236	2.64165	3.99435	4.8346
VINBLASTINE	AZD1775	OCUBM	27.5194	26.001	26.7602	9.97989	8.17641	3.15835	20.9	19.9448	23.0488	23.3525
VINBLASTINE	AZD1775	NCIH520	35.1213	25.6264	30.3738	8.94503	7.07094	0.421678	11.2353	19.5994	20.9412	24.9866
VINBLASTINE	AZD1775	NCIH460	2.3029	7.2465	4.7747	2.07988	1.34624	0.223963	0.00585839	0.9434	1.0281	2.85905
VINBLASTINE	AZD1775	NCIH23	33.2519	41.1316	37.1917	11.6956	10.1056	8.69655	10.1522	18.1822	25.9772	27.687
VINBLASTINE	AZD1775	NCIH2122	27.5405	20.975	24.2578	3.10475	1.79741	-1.10195	2.66868	4.63875	13.0011	14.4483
VINBLASTINE	AZD1775	NCIH1650	13.4655	20.0064	16.7359	-0.335371	-3.47844	-2.72161	-6.71871	0.45305	6.65345	8.5945
VINBLASTINE	AZD1775	MSTO	15.8878	14.249	15.0684	5.44654	3.95961	2.76388	5.75916	9.1692	11.9296	12.1188
VINBLASTINE	AZD1775	MDAMB436	17.2752	19.5927	18.434	3.3352	1.0658	0.646026	9.58608	10.8064	13.2069	14.6202
VINBLASTINE	AZD1775	LNCAP	19.9005	11.8401	15.8703	3.3171	2.87911	-0.42089	3.92389	7.5432	11.3483	11.7067
VINBLASTINE	AZD1775	KPL1	22.1629	19.6045	20.8837	7.16793	5.56151	5.34157	14.4261	16.2202	18.5354	18.552
VINBLASTINE	AZD1775	HT29	38.0215	29.4217	33.7216	13.5365	9.97212	10.8518	11.1962	15.9323	24.5923	24.827
VINBLASTINE	AZD1775	HT144	25.1924	19.7178	22.4551	7.63776	5.50689	5.03751	10.3113	15.3768	16.8023	18.916
VINBLASTINE	AZD1775	HCT116	17.3427	15.337	16.3398	-1.32093	-4.63743	-3.2893	5.05862	2.73425	9.11465	9.53705
VINBLASTINE	AZD1775	ES2	13.04	19.1582	16.0991	0.860766	-1.09639	-2.70002	0.373555	-1.6795	4.7312	7.2098
VINBLASTINE	AZD1775	EFM192B	8.8726	11.2746	10.0736	0.304736	-2.01928	-2.33753	-4.00741	-4.6373	1.6717	2.71815
VINBLASTINE	AZD1775	DLD1	5.1227	7.7936	6.45815	2.9377	1.70984	0.687849	-2.23789	3.21665	4.74015	4.8374
VINBLASTINE	AZD1775	COLO320DM	12.314	21.3901	16.852	4.6464	4.51643	3.95014	3.30246	5.55375	5.55375	11.2029
VINBLASTINE	AZD1775	CAOV3	28.0552	32.454	30.2546	6.06307	3.07019	3.55242	2.31803	4.1811	15.6357	17.2178
VINBLASTINE	AZD1775	A375	30.3345	27.3054	28.8199	5.58371	1.95061	2.68414	4.7908	10.5196	17.672	19.6698
VINBLASTINE	AZD1775	A2780	42.652	33.8798	38.2659	15.3554	12.9835	10.954	23.9585	28.2663	31.3737	33.2661
VINBLASTINE	ABT-888	ZR751	0.0721	4.3678	2.21995	-6.98882	-4.02806	-14.1355	2.83117	-6.92635	-6.92635	-2.3532
VINBLASTINE	ABT-888	VCAP	0	6.1288	3.0644	-0.627622	-0.663681	#N/A	2.00408	-0.1755	-0.1755	1.44445
VINBLASTINE	ABT-888	UWB1289BRCA1	14.548	7.1554	10.8517	-1.94433	-1.14984	-19.0528	3.53098	4.7276	4.7276	7.78965
VINBLASTINE	ABT-888	UWB1289	3.7057	5.4202	4.56295	-3.37795	-3.7827	-9.8137	-0.877779	-2.48615	-2.48615	1.0384
VINBLASTINE	ABT-888	UACC62	12.1353	7.1163	9.6258	-4.37322	-4.46861	-27.0777	-2.97924	2.8999	2.8999	6.26285
VINBLASTINE	ABT-888	T47D	0	2.391	1.1955	-2.3511	-2.41998	-7.30881	-2.51575	-1.5141	-1.5141	-0.1593
VINBLASTINE	ABT-888	SW837	0	3.4261	1.71305	-3.42852	-4.42228	-6.20091	1.69588	0.22775	0.22955	0.9704
VINBLASTINE	ABT-888	SW620	0.8608	6.0235	3.44215	-6.82747	-6.06912	-27.221	-1.33842	-4.13095	-4.13095	-0.3444
VINBLASTINE	ABT-888	SKOV3	1.2247	5.5742	3.39945	0.831695	0.732417	-8.13484	1.08955	-0.23845	-0.23845	1.5805
VINBLASTINE	ABT-888	SKMES1	0	6.6585	3.32925	1.2628	0.91903	-7.8219	1.67914	0.07115	0.07115	1.7002
VINBLASTINE	ABT-888	SKMEL30	0.2903	4.4751	2.3827	-3.16541	-3.24635	-13.1787	0.275015	-1.6966	-1.6966	0.34305
VINBLASTINE	ABT-888	RPMI7951	20.682	11.2405	15.9612	1.95714	2.65069	#N/A	4.68213	8.91545	8.91545	12.4383
VINBLASTINE	ABT-888	RKO	0	6.1408	3.0704	-0.816195	-1.38481	-2.90411	1.37459	-0.7332	-0.7332	1.1686
VINBLASTINE	ABT-888	OVCAR3	1.5695	6.6202	4.09485	-7.40929	-7.9246	-14.8684	-2.52066	-4.63215	-4.50675	-0.26865
VINBLASTINE	ABT-888	OV90	0	3.2045	1.60225	-1.20776	-1.20856	-7.13056	-3.63763	-1.43095	-1.43095	0.08565
VINBLASTINE	ABT-888	OCUBM	1.867	5.863	3.865	-1.23831	-2.16092	-0.520475	2.10213	0.1536	0.1536	2.0093
VINBLASTINE	ABT-888	NCIH520	17.986	10.3325	14.1593	-1.64923	0.0433943	-35.2486	1.84664	4.72665	4.72665	9.44295
VINBLASTINE	ABT-888	NCIH460	0	5.3134	2.6567	-2.23878	-2.86289	-13.6636	0.408257	-1.0899	-1.0899	0.7834
VINBLASTINE	ABT-888	NCIH23	1.086	6.6746	3.8803	-5.16017	-5.44955	-14.9704	-1.60253	-3.9147	-3.9147	-0.0172
VINBLASTINE	ABT-888	NCIH2122	4.3256	7.3537	5.83965	-3.26702	-4.04085	-13.0734	-0.799036	-2.54835	-2.52265	1.64565
VINBLASTINE	ABT-888	NCIH1650	0	2.974	1.487	-9.96594	-10.6076	-15.5629	-8.14187	-4.9605	-4.7134	-1.73675
VINBLASTINE	ABT-888	MSTO	0	3.8525	1.92625	-3.27044	-3.96971	-5.53662	-3.12511	-0.83415	-0.83415	0.54605
VINBLASTINE	ABT-888	MDAMB436	2.0446	5.8791	3.96185	-1.53256	-3.04072	-6.21485	0.356158	-1.98515	-1.26525	0.98835
VINBLASTINE	ABT-888	LOVO	0	9.5671	4.78355	-9.75595	-9.84887	-22.7593	-2.85904	-8.23335	-8.16045	-1.7249
VINBLASTINE	ABT-888	LNCAP	1.9505	2.8161	2.3833	-7.22766	-8.00382	-9.57024	-5.67638	-1.4218	-1.4218	0.48075
VINBLASTINE	ABT-888	KPL1	3.9892	3.8869	3.93805	0.671436	-0.489617	-0.601845	-4.06474	1.38355	1.58975	2.6608
VINBLASTINE	ABT-888	HT29	3.1811	6.6717	4.9264	-8.2583	-6.31698	#N/A	0.558944	-4.2029	-4.2029	0.36175
VINBLASTINE	ABT-888	HT144	9.1688	7.2521	8.21045	-3.18504	-2.10813	-25.9104	2.13099	2.55765	2.55765	5.38405
VINBLASTINE	ABT-888	HCT116	0.5801	5.8468	3.21345	-6.41938	-6.8948	-27.5101	-1.47666	-4.01175	-4.01175	-0.39915
VINBLASTINE	ABT-888	ES2	0	4.9282	2.4641	-8.2298	-8.47009	-16.988	-2.99668	-3.9466	-3.9466	-0.74125
VINBLASTINE	ABT-888	EFM192B	0	5.5743	2.78715	-4.32247	-4.0365	#N/A	-1.39334	-3.52185	-3.52185	-0.36735
VINBLASTINE	ABT-888	DLD1	0	2.5929	1.29645	-1.15257	-1.35559	-2.3563	-1.56871	-0.42155	-0.42155	0.43745
VINBLASTINE	ABT-888	COLO320DM	0	0	0	-3.45601	-3.88889	-3.49107	0	0	0	0
[truncated: 16,906 more rows]
